# Supplementary material for: Microbial Community Responses to Organophosphate Substrate Additions in Contaminated Subsurface Sediments
Source: PLoS One. 2014 Jun 20;9(6):e100383. doi: 10.1371/journal.pone.0100383 (PMC4065101; doi:10.1371/journal.pone.0100383)
Supplement: Table S1 — Total archaeal and bacterial OTUs detected in ORFRC sediments prior to treatment and following each of the six treatment conditions. Positive fraction and normalized fluorescence values are reported for each of the triplicate treatments. (XLS) [file pone.0100383.s003.xls]

## Sheet: All Sig Arch (Cindy)
domain	phylum	class	order	family	subfamily	otu	gene	pH55_G2P_1_mean_whi_lo	pH55_G2P_2_mean_whi_lo	pH55_G2P_3_mean_whi_lo	pH55_G3P_1_mean_whi_lo	pH55_G3P_2_mean_whi_lo	pH55_G3P_3_mean_whi_lo	pH55_noG2P_1_mean_whi_lo	pH55_noG2P_2_mean_whi_lo	pH55_noG2P_3_mean_whi_lo	pH68_G2P_1_mean_whi_lo	pH68_G2P_2_mean_whi_lo	pH68_G2P_3_mean_whi_lo	pH68_G3P_1_mean_whi_lo	pH68_G3P_2_mean_whi_lo	pH68_G3P_3_mean_whi_lo	pH68_noG2P_1_mean_whi_lo	pH68_noG2P_2_mean_whi_lo	pH68_noG2P_3_mean_whi_lo	Unstim1_mean_whi_lo	Unstim2_mean_whi_lo	Unstim3_mean_whi_lo	O_pH55_G2P_1_pf	O_pH55_G2P_2_pf	O_pH55_G2P_3_pf	O_pH55_G3P_1_pf	O_pH55_G3P_2_pf	O_pH55_G3P_3_pf	O_pH55_noG2P_1_pf	O_pH55_noG2P_2_pf	O_pH55_noG2P_3_pf	O_pH68_G2P_1_pf	O_pH68_G2P_2_pf	O_pH68_G2P_3_pf	O_pH68_G3P_1_pf	O_pH68_G3P_2_pf	O_pH68_G3P_3_pf	O_pH68_noG2P_1_pf	O_pH68_noG2P_2_pf	O_pH68_noG2P_3_pf	O_Unstim1_pf	O_Unstim2_pf	O_Unstim3_pf
Archaea	Methanobacteria_Eury	Methanobrevibacter_CL	Methanobrevibacter_OR	Methanobrevibacter_FM	sfA	9132	AY351463.1 gg_id:99411 rumen fluid sheep grazing on forage clone CSIRO1.30	246.02	239.306	317.949	176.908	82.4103	68.8581	304.289	451.12	341.505	240.438	258.312	262.899	145.094	125.793	145.455	569.728	520.308	585.938	274.663	584.569	419.871	1	1	1	1	1	1	1	1	1	1	1	1	1	1	1	1	1	1	1	1	1
Archaea	Methanobacteria_Eury	Methanobrevibacter_CL	Methanobrevibacter_OR	Methanobrevibacter_FM	sfA	9688	AY351477.1 gg_id:105094 rumen fluid sheep fed grain-based diet clone CSIRO2.11	246.02	239.306	317.949	176.908	82.4103	68.8581	304.289	451.12	341.505	240.438	258.312	262.899	145.094	125.793	145.455	569.728	520.308	585.938	274.663	584.569	419.871	1	1	1	1	1	1	1	1	1	1	1	1	1	1	1	1	1	1	1	1	1
Archaea	Thermoprotei_Cren	Unclassified	Unclassified	Unclassified	sfA	10112	EF552404.1 gg_id:223945 Fervidococcus fontis str. 940	1458.65	2117.42	1852.78	2229.46	2303.07	2206.45	1430.03	1321.28	1330.13	1651.6	1561.98	1286.57	2191.21	2181.26	2263.88	924.336	979.01	932.927	1633.73	827.074	1295.92	1	1	1	1	1	1	1	1	1	1	1	1	1	1	1	1	1	1	1	1	1
Archaea	Methanobacteria_Eury	Methanobrevibacter_CL	Methanobrevibacter_OR	Methanobrevibacter_FM	sfA	9432	AY351457.1 gg_id:103939 rumen fluid sheep grazing on forage clone CSIRO1.24	246.02	239.306	317.949	176.908	82.4103	68.8581	304.289	451.12	341.505	240.438	258.312	262.899	145.094	125.793	145.455	569.728	520.308	585.938	274.663	584.569	419.871	1	1	1	1	1	1	1	1	1	1	1	1	1	1	1	1	1	1	1	1	1
Archaea	Methanomicrobia_Eury	Methanosarcinales_CL	Methanosarcinales	Methanosarcinaceae	sfD	9855	AY299516.1 gg_id:88818 carbonate hydrothermal vent chimney clone LC1022a-1	8.25837	3.54608	6.27993	254.017	96.3611	11.3403	434.928	361.771	400.651	246.211	8.27925	8.02644	1.22339	1.28524	5.95694	237.727	460.902	454.326	57.0098	96.2457	117.912	0.8	0.4	0.8	1	1	1	1	1	1	1	0.4	0.4	0.2	0.2	0.8	1	1	1	1	1	1
Archaea	Methanobacteria_Eury	Methanobrevibacter_CL	Methanobrevibacter_OR	Methanobrevibacter_FM	sfA	9262	AY351485.1 gg_id:100911 rumen fluid sheep fed grain-based diet clone CSIRO2.19	246.02	239.306	317.949	176.908	82.4103	68.8581	304.289	451.12	341.505	240.438	258.312	262.899	145.094	125.793	145.455	569.728	520.308	585.938	274.663	584.569	419.871	1	1	1	1	1	1	1	1	1	1	1	1	1	1	1	1	1	1	1	1	1
Archaea	Thermoplasmata_Eury	terrestrial_group_CL	ARCP1-30_OR	Unclassified	sfA	9239	AF523939.1 gg_id:63282 coal effluent wetland clone ARCP130	156.44	131.607	146.618	153.46	115.849	74.5736	162.948	129.369	142.915	424.651	359.112	497.771	158.796	135.914	248.834	41.2034	123.344	48.511	130.674	186.059	318.106	1	1	1	1	1	1	1	1	1	1	1	1	1	1	1	1	1	1	1	1	1
Archaea	YNPFFA	Unclassified	Unclassified	Unclassified	sfA	9095	AF325182.1 gg_id:18084 hot spring clone A6	259.652	252.85	314.514	290.034	211.635	158.401	611.954	551.449	497.79	444.638	235.752	397.408	222.412	228.693	252.68	597.474	583.607	601.83	420.641	633.296	541.413	1	1	1	1	1	1	1	1	1	1	1	1	1	1	1	1	1	1	1	1	1
Archaea	MSBL1	Unclassified	Unclassified	Unclassified	sfA	9625	AY226367.3 gg_id:131094 from the brine water of Discovery, Mediterranean Sea clone DBBA-136	246.02	239.306	317.949	176.908	82.4103	68.8581	304.289	451.12	341.505	240.438	258.312	262.899	145.094	125.793	145.455	569.728	520.308	585.938	274.663	584.569	419.871	1	1	1	1	1	1	1	1	1	1	1	1	1	1	1	1	1	1	1	1	1
Archaea	Methanomicrobia_Eury	Unclassified	Unclassified	Unclassified	sfA	9040	AJ578125.1 gg_id:103626 microbial mat clone BS-K-E9	165.25	66.8181	434.17	446.681	173.358	30.2558	898.592	975.211	873.537	759.356	119.132	740.623	25.9359	19.1822	11.8988	1039.49	1029.78	967.03	182.893	784.45	688.096	1	1	1	1	1	0.625	1	1	1	1	1	1	0.714	0.714	0.714	1	1	1	1	1	1
Archaea	Thaumarchaeota	Cenarchaeales_CL	Cenarchaeales	Cenarchaeum_FM	sfA	8953	AB193956.1 gg_id:108918 deep-sea vent clone MaSc-NEA01	1269.99	1577.3	1442.19	1317.48	1433.89	1416.02	1151.17	1150.99	1077.5	1164.18	1031.39	1069.02	1427.61	1420.41	1550.56	815.842	910.307	846.663	1199.85	953.359	1152.87	1	1	0.909	0.909	1	1	0.917	1	0.917	0.917	0.917	0.917	1	1	1	1	0.917	1	0.917	1	0.917
Archaea	Methanobacteria_Eury	Methanobrevibacter_CL	Methanobrevibacter_OR	Methanobrevibacter_FM	sfA	9820	AY351451.1 gg_id:103075 rumen fluid sheep grazing on forage clone CSIRO1.18	246.02	239.306	317.949	176.908	82.4103	68.8581	304.289	451.12	341.505	240.438	258.312	262.899	145.094	125.793	145.455	569.728	520.308	585.938	274.663	584.569	419.871	1	1	1	1	1	1	1	1	1	1	1	1	1	1	1	1	1	1	1	1	1
Archaea	C2	Unclassified	Unclassified	Unclassified	sfA	10163	AB113632.1 gg_id:105220 subsurface geothermal water clone HAuD-LA30	273.283	266.395	317.949	296.771	257.155	203.036	543.009	537.048	480.803	413.975	258.312	393.164	292.39	228.693	252.68	569.728	560.516	585.938	566.62	682.023	593.857	1	1	1	1	1	1	1	1	1	1	1	1	1	1	1	1	1	1	1	1	1
Archaea	Methanobacteria_Eury	Methanobrevibacter_CL	Methanobrevibacter_OR	Methanobrevibacter_FM	sfA	10033	AY351475.1 gg_id:104804 rumen fluid sheep fed grain-based diet clone CSIRO2.09	246.02	239.306	317.949	176.908	82.4103	68.8581	304.289	451.12	341.505	240.438	258.312	262.899	145.094	125.793	145.455	569.728	520.308	585.938	274.663	584.569	419.871	1	1	1	1	1	1	1	1	1	1	1	1	1	1	1	1	1	1	1	1	1
Archaea	Halobacteria_Halobacteriales	Unclassified	Unclassified	Unclassified	sfA	10066	AB012051.1 gg_id:639 alkaline saltern clone MSP9	48.1438	35.863	130.659	924.084	995.396	827.93	574.293	494.561	427.758	403.063	72.2364	230.727	402.006	354.727	364.429	526.151	626.321	547.234	681.784	392.545	446.934	1	1	1	1	1	1	1	1	1	1	1	1	1	1	1	1	1	1	1	1	1
Archaea	Methanobacteria_Eury	Methanobrevibacter_CL	Methanobrevibacter_OR	Methanobrevibacter_FM	sfA	9049	AY351454.1 gg_id:103512 rumen fluid sheep grazing on forage clone CSIRO1.21	246.02	239.306	317.949	176.908	82.4103	68.8581	304.289	451.12	341.505	240.438	258.312	262.899	145.094	125.793	145.455	569.728	520.308	585.938	274.663	584.569	419.871	1	1	1	1	1	1	1	1	1	1	1	1	1	1	1	1	1	1	1	1	1
Archaea	Methanomicrobia_Eury	Methanomicrobiales_CL	Methanomicrobiales	Methanomicrobiaceae	sfA	9720	AF419645.1 gg_id:39372 Guaymas Basin hydrothermal sediment clone CS_R002	273.283	266.395	311.078	296.771	257.155	203.036	680.9	565.85	514.778	475.301	213.191	401.651	292.39	366.776	416.005	625.22	606.697	617.721	566.62	682.023	593.857	1	1	1	1	1	1	1	1	1	1	1	1	1	1	1	1	1	1	1	1	1
Archaea	Methanobacteria_Eury	Methanobrevibacter_CL	Methanobrevibacter_OR	Methanobrevibacter_FM	sfA	9964	AY351440.1 gg_id:106760 rumen fluid sheep grazing on forage clone CSIRO1.07	246.02	239.306	317.949	176.908	82.4103	68.8581	304.289	451.12	341.505	240.438	258.312	262.899	145.094	125.793	145.455	569.728	520.308	585.938	274.663	584.569	419.871	1	1	1	1	1	1	1	1	1	1	1	1	1	1	1	1	1	1	1	1	1
Archaea	Methanobacteria_Eury	Methanobrevibacter_CL	Methanobrevibacter_OR	Methanobrevibacter_FM	sfA	9923	AY351474.1 gg_id:104658 rumen fluid sheep fed grain-based diet clone CSIRO2.08	246.02	239.306	317.949	176.908	82.4103	68.8581	304.289	451.12	341.505	240.438	258.312	262.899	145.094	125.793	145.455	569.728	520.308	585.938	274.663	584.569	419.871	1	1	1	1	1	1	1	1	1	1	1	1	1	1	1	1	1	1	1	1	1
Archaea	Methanomicrobia_Eury	Methanomicrobiales_CL	Methanomicrobiales	Methanospirillaceae	sfA	9955	AB175345.1 gg_id:101865 mesophilic anaerobic BSA digester clone BSA1A-10	2747.22	3604.17	2761.58	3790.83	3688.83	2651.17	1875.32	1998.53	2229.32	2715.39	2399.33	4148.36	4087.59	4870.02	5081.19	1237.24	1065.89	1046.82	2355.84	996.566	1515.43	1	1	1	1	1	1	1	1	1	1	1	1	1	1	1	1	1	1	1	1	1
Archaea	Methanobacteria_Eury	Methanobrevibacter_CL	Methanobrevibacter_OR	Methanobrevibacter_FM	sfA	9542	AY351462.1 gg_id:99249 rumen fluid sheep grazing on forage clone CSIRO1.29	246.02	239.306	317.949	176.908	82.4103	68.8581	304.289	451.12	341.505	240.438	258.312	262.899	145.094	125.793	145.455	569.728	520.308	585.938	274.663	584.569	419.871	1	1	1	1	1	1	1	1	1	1	1	1	1	1	1	1	1	1	1	1	1
Archaea	Thermoplasmata_Eury	pMC2A33_CL	Unclassified	Unclassified	sfA	9061	AJ578149.1 gg_id:105390 microbial mat clone BS-S-316	1.08188	1.09673	1.10822	0	0	0	46.5511	27.2502	74.5261	4.033	3.72566	1.97372	0	0	1.13106	170.296	315.854	87.8504	114.889	113.651	74.8626	0	0	0	0	0	0	0.5	0.5	1	0	0	0	0	0	0	1	1	1	1	1	1
Archaea	Methanobacteria_Eury	Methanobrevibacter_CL	Methanobrevibacter_OR	Methanobrevibacter_FM	sfA	9406	AY351494.1 gg_id:105811 rumen fluid sheep fed quality grain-based diet clone CSIRO3.06	246.02	239.306	317.949	176.908	82.4103	68.8581	304.289	451.12	341.505	240.438	258.312	262.899	145.094	125.793	145.455	569.728	520.308	585.938	274.663	584.569	419.871	1	1	1	1	1	1	1	1	1	1	1	1	1	1	1	1	1	1	1	1	1
Archaea	C2	Unclassified	Unclassified	Unclassified	sfA	9698	AJ576209.1 gg_id:103294 landfill leachate clone GZK8	300.547	414.124	395.857	447.169	342.477	354.497	611.954	612.712	497.79	553.944	270.628	415.566	445.314	366.776	416.005	581.88	608.777	586.775	656.87	717.496	696.983	1	1	1	1	1	1	1	1	1	1	1	1	1	1	1	1	1	1	1	1	1
Archaea	pMC1	Unclassified	Unclassified	Unclassified	sfA	10024	AY592526.1 gg_id:101987 deep-sea mud volcano clone Napoli-3A-19; BC07-3A-19	208.749	30.4342	100.571	186.794	74.9675	35.1094	367.645	396.142	309.283	200.404	123.878	174.674	4.03719	8.4344	2.26213	708.932	653.998	549.137	171.304	422.951	192.241	0.5	0.5	0.5	0.5	0.5	1	1	1	1	0.5	1	0.5	0	0	0	1	1	1	1	1	1
Archaea	Methanobacteria_Eury	Methanobrevibacter_CL	Methanobrevibacter_OR	Methanobrevibacter_FM	sfA	9588	AY351453.1 gg_id:103372 rumen fluid sheep grazing on forage clone CSIRO1.20	246.02	239.306	317.949	176.908	82.4103	68.8581	304.289	451.12	341.505	240.438	258.312	262.899	145.094	125.793	145.455	569.728	520.308	585.938	274.663	584.569	419.871	1	1	1	1	1	1	1	1	1	1	1	1	1	1	1	1	1	1	1	1	1
Archaea	Methanobacteria_Eury	Methanobrevibacter_CL	Methanobrevibacter_OR	Methanobrevibacter_FM	sfA	9952	U55237.1 gg_id:86 Methanobrevibacter woesei str. GS	246.02	239.306	317.949	176.908	82.4103	68.8581	304.289	451.12	341.505	240.438	258.312	262.899	145.094	125.793	145.455	569.728	520.308	585.938	274.663	584.569	419.871	1	1	1	1	1	1	1	1	1	1	1	1	1	1	1	1	1	1	1	1	1
Archaea	Thermoprotei_Cren	Caldisphaeraceae_CL	Caldisphaeraceae_OR	Caldisphaeraceae	sfA	9826	AB087499.1 gg_id:78319 Caldisphaera lagunensis str. IC-154	300.547	414.124	395.857	447.169	342.477	354.497	611.954	612.712	497.79	553.944	270.628	415.566	445.314	366.776	416.005	581.88	608.777	586.775	656.87	717.496	696.983	1	1	1	1	1	1	1	1	1	1	1	1	1	1	1	1	1	1	1	1	1
Archaea	Methanobacteria_Eury	Methanobrevibacter_CL	Methanobrevibacter_OR	Methanobrevibacter_FM	sfA	9270	AY351493.1 gg_id:105658 rumen fluid sheep fed quality grain-based diet clone CSIRO3.05	246.02	239.306	317.949	176.908	82.4103	68.8581	304.289	451.12	341.505	240.438	258.312	262.899	145.094	125.793	145.455	569.728	520.308	585.938	274.663	584.569	419.871	1	1	1	1	1	1	1	1	1	1	1	1	1	1	1	1	1	1	1	1	1
Archaea	Methanobacteria_Eury	Methanobrevibacter_CL	Methanobrevibacter_OR	Methanobrevibacter_FM	sfA	9145	AY351473.1 gg_id:104507 rumen fluid sheep fed grain-based diet clone CSIRO2.07	246.02	239.306	317.949	176.908	82.4103	68.8581	304.289	451.12	341.505	240.438	258.312	262.899	145.094	125.793	145.455	569.728	520.308	585.938	274.663	584.569	419.871	1	1	1	1	1	1	1	1	1	1	1	1	1	1	1	1	1	1	1	1	1
Archaea	Methanobacteria_Eury	Methanobrevibacter_CL	Methanobrevibacter_OR	Methanobrevibacter_FM	sfA	9288	AY351456.1 gg_id:103795 rumen fluid sheep grazing on forage clone CSIRO1.23	246.02	239.306	317.949	176.908	82.4103	68.8581	304.289	451.12	341.505	240.438	258.312	262.899	145.094	125.793	145.455	569.728	520.308	585.938	274.663	584.569	419.871	1	1	1	1	1	1	1	1	1	1	1	1	1	1	1	1	1	1	1	1	1
Archaea	Halobacteria_Halobacteriales	Halorubrum_CL	Halorubrum_OR	Halorubrum_FM	sfA	10082	AY498647.1 gg_id:100481 cf. Halorubrum saccharovorum isolate str. CSW5.28.5	35.2153	26.2666	28.4813	22.5728	10.2474	15.9217	74.8344	58.5183	56.6618	38.3728	13.9712	30.0005	20.1859	10.9647	17.7577	110.794	104.04	117.355	82.0144	110.708	109.412	1	1	1	0.75	0.75	0.75	0.75	1	1	0.75	0.5	1	1	0.75	1	0.75	0.75	0.75	1	1	1
Archaea	Methanobacteria_Eury	Methanobrevibacter_CL	Methanobrevibacter_OR	Methanobrevibacter_FM	sfA	9055	AY351449.1 gg_id:99156 rumen fluid sheep grazing on forage clone CSIRO1.16	246.02	239.306	317.949	176.908	82.4103	68.8581	304.289	451.12	341.505	240.438	258.312	262.899	145.094	125.793	145.455	569.728	520.308	585.938	274.663	584.569	419.871	1	1	1	1	1	1	1	1	1	1	1	1	1	1	1	1	1	1	1	1	1
Archaea	Archaeoglobi_Eury	Archaeoglobus_CL	Archaeoglobus_OR	Archaeoglobus_FM	sfA	9108	AB111029.1 gg_id:104760 hydrothermal fluid clone AB111029	183.92	143.891	371.587	230.102	131.706	32.3878	538.996	574.204	537.739	451.815	240.409	462.442	76.0949	70.4875	85.5084	781.56	765.957	679.153	178.579	642.671	441.009	1	1	1	1	1	0.5	1	1	1	1	1	1	0.5	1	1	1	1	1	1	1	1
Archaea	C2	Unclassified	Unclassified	Unclassified	sfD	10019	AJ579323.1 gg_id:104592 marine sediment clone HMMVCen-26	300.547	414.124	480.636	447.169	342.477	354.497	611.954	612.712	497.79	553.944	328.065	415.566	445.314	366.776	579.331	581.88	608.777	586.775	656.87	717.496	593.857	0.75	1	1	1	1	1	1	1	1	1	1	1	0.75	0.75	1	1	1	1	1	1	1
Archaea	Methanobacteria_Eury	Methanobrevibacter_CL	Methanobrevibacter_OR	Methanobrevibacter_FM	sfA	9932	AY196673.1 gg_id:95844 Methanobrevibacter sp. str. ZA-10	246.02	239.306	317.949	176.908	82.4103	68.8581	304.289	451.12	341.505	240.438	258.312	262.899	145.094	125.793	145.455	569.728	520.308	585.938	274.663	584.569	419.871	1	1	1	1	1	1	1	1	1	1	1	1	1	1	1	1	1	1	1	1	1
Archaea	Methanobacteria_Eury	Methanobrevibacter_CL	Methanobrevibacter_OR	Methanobrevibacter_FM	sfA	9755	AY351465.1 gg_id:99717 rumen fluid sheep grazing on forage clone CSIRO1.32	246.02	239.306	317.949	176.908	82.4103	68.8581	304.289	451.12	341.505	240.438	258.312	262.899	145.094	125.793	145.455	569.728	520.308	585.938	274.663	584.569	419.871	1	1	1	1	1	1	1	1	1	1	1	1	1	1	1	1	1	1	1	1	1
Archaea	Methanobacteria_Eury	Methanobrevibacter_CL	Methanobrevibacter_OR	Methanobrevibacter_FM	sfA	9368	AY351471.1 gg_id:104192 rumen fluid sheep fed grain-based diet clone CSIRO2.05	246.02	239.306	317.949	176.908	82.4103	68.8581	304.289	451.12	341.505	240.438	258.312	262.899	145.094	125.793	145.455	569.728	520.308	585.938	274.663	584.569	419.871	1	1	1	1	1	1	1	1	1	1	1	1	1	1	1	1	1	1	1	1	1
Archaea	Methanobacteria_Eury	Methanobrevibacter_CL	Methanobrevibacter_OR	Methanobrevibacter_FM	sfA	9087	AY351483.1 gg_id:100602 rumen fluid sheep fed grain-based diet clone CSIRO2.17	246.02	239.306	317.949	176.908	82.4103	68.8581	304.289	451.12	341.505	240.438	258.312	262.899	145.094	125.793	145.455	569.728	520.308	585.938	274.663	584.569	419.871	1	1	1	1	1	1	1	1	1	1	1	1	1	1	1	1	1	1	1	1	1
Archaea	Methanobacteria_Eury	Methanobrevibacter_CL	Methanobrevibacter_OR	Methanobrevibacter_FM	sfA	10051	AY351452.1 gg_id:103224 rumen fluid sheep grazing on forage clone CSIRO1.19	246.02	239.306	317.949	176.908	82.4103	68.8581	304.289	451.12	341.505	240.438	258.312	262.899	145.094	125.793	145.455	569.728	520.308	585.938	274.663	584.569	419.871	1	1	1	1	1	1	1	1	1	1	1	1	1	1	1	1	1	1	1	1	1
Archaea	pMC2A209	BScra3_CL	Unclassified	Unclassified	sfA	9131	AY592502.1 gg_id:100121 deep-sea mud volcano clone Napoli-2A-39; BC07-2A-39	275.718	109.508	82.2301	496.514	484.862	637.413	268.729	166.246	344.848	419.788	601.901	711.524	181.062	166.037	199.52	171.317	118.625	167.568	294.703	191.088	215.5	1	1	1	1	1	1	1	1	1	1	1	1	1	1	1	1	1	1	1	1	1
Archaea	Sd-NA	Unclassified	Unclassified	Unclassified	sfB	9181	AB193977.1 gg_id:108942 deep-sea vent clone Sd-NA	300.547	414.124	395.857	447.169	342.477	354.497	611.954	612.712	497.79	553.944	270.628	415.566	445.314	366.776	416.005	581.88	608.777	586.775	656.87	717.496	696.983	1	1	1	1	1	1	1	1	1	1	1	1	1	1	1	1	1	1	1	1	1
Archaea	C2	Unclassified	Unclassified	Unclassified	sfA	9126	AJ576215.1 gg_id:107678 landfill leachate clone GZK15	2738.46	2765.83	2681.46	3405.95	3431.14	4159.24	1846.55	2039.19	2827.99	2729.39	3422.33	4030.43	4676.41	4262.63	4392.26	1393.01	1420.65	1444.37	3369.04	1170.99	1792.34	1	1	1	1	1	1	1	1	1	1	1	1	1	1	1	1	1	1	1	1	1
Archaea	Methanobacteria_Eury	Methanobrevibacter_CL	Methanobrevibacter_OR	Methanobrevibacter_FM	sfA	9806	AY351482.1 gg_id:100449 rumen fluid sheep fed grain-based diet clone CSIRO2.16	246.02	239.306	317.949	176.908	82.4103	68.8581	304.289	451.12	341.505	240.438	258.312	262.899	145.094	125.793	145.455	569.728	520.308	585.938	274.663	584.569	419.871	1	1	1	1	1	1	1	1	1	1	1	1	1	1	1	1	1	1	1	1	1
Archaea	Nitrosocaldus	Unclassified	Unclassified	Unclassified	sfA	8956	AB113623.1 gg_id:100311 subsurface geothermal water clone HAuD-UA44	186.787	168.347	234.999	290.034	211.635	158.401	686.001	551.449	533.903	444.638	154.511	419.809	222.412	228.693	252.68	605.164	583.607	598.686	416.249	664.676	541.413	1	1	1	1	1	1	1	1	1	1	1	1	1	1	1	1	1	1	1	1	1
Archaea	MSBL1	Unclassified	Unclassified	Unclassified	sfA	9443	AY226377.3 gg_id:129560 from the brine water of Urania, Mediterranean Sea clone UBBA-104	126.147	121.024	159.529	96.2406	44.549	35.9259	153.345	228.464	171.848	134.631	130.398	157.897	74.5045	63.3785	72.9536	286.834	261.727	294.988	141.655	295.676	214.78	1	0.5	0.5	1	1	0.5	0.5	1	0.5	1	0.5	1	0.5	0.5	0.5	0.5	0.5	0.5	1	1	1
Archaea	Methanomicrobia_Eury	Unclassified	Unclassified	Unclassified	sfA	9620	AF356643.1 gg_id:68322 Guaymas Basin clone G72_C12	144.251	168.347	353.56	396.453	303.825	274.253	678.174	630.348	558.507	598.782	106.664	479.284	312.943	231.826	252.68	707.674	706.098	670.501	394.31	658.764	526.494	1	1	1	1	1	1	1	1	1	1	0.6	1	1	1	1	1	0.8	1	1	1	1
Archaea	Methanobacteria_Eury	Methanobrevibacter_CL	Methanobrevibacter_OR	Methanobrevibacter_FM	sfA	9461	U55233.1 gg_id:77 Methanobrevibacter smithii str. PS	246.02	239.306	317.949	176.908	82.4103	68.8581	304.289	451.12	341.505	240.438	258.312	262.899	145.094	125.793	145.455	569.728	520.308	585.938	274.663	584.569	419.871	1	1	1	1	1	1	1	1	1	1	1	1	1	1	1	1	1	1	1	1	1
Archaea	Methanobacteria_Eury	Methanobrevibacter_CL	Methanobrevibacter_OR	Methanobrevibacter_FM	sfA	9930	U55238.1 gg_id:125 Methanobrevibacter gottschalkii str. HO	246.02	239.306	317.949	176.908	82.4103	68.8581	304.289	451.12	341.505	240.438	258.312	262.899	145.094	125.793	145.455	569.728	520.308	585.938	274.663	584.569	419.871	1	1	1	1	1	1	1	1	1	1	1	1	1	1	1	1	1	1	1	1	1
Archaea	Methanobacteria_Eury	Methanobrevibacter_CL	Methanobrevibacter_OR	Methanobrevibacter_FM	sfA	9757	U55234.1 gg_id:122 Methanobrevibacter smithii str. ALI	246.02	239.306	317.949	176.908	82.4103	68.8581	304.289	451.12	341.505	240.438	258.312	262.899	145.094	125.793	145.455	569.728	520.308	585.938	274.663	584.569	419.871	1	1	1	1	1	1	1	1	1	1	1	1	1	1	1	1	1	1	1	1	1
Archaea	Halobacteria_Halobacteriales	Halorubrum_CL	Halorubrum_OR	Halorubrum_FM	sfA	9690	AY498644.1 gg_id:100008 cf. Halorubrum sodomense isolate str. CSW4.11.5	139.184	130.565	171.885	113.039	54.6885	32.9321	210.624	266.495	212.125	144.298	132.675	149.114	81.1108	67.4752	74.9895	375.293	336.411	377.705	207.404	384.223	311.381	1	1	1	1	1	0.5	1	1	1	1	0.5	1	1	1	1	1	1	1	1	1	1
Archaea	Thermoplasmata_Eury	terrestrial_group_CL	Unclassified	Unclassified	sfA	9347	AY592255.1 gg_id:99169 deep-sea mud volcano clone Amsterdam-1A-26; BC20-1A-26	246.02	239.306	317.949	176.908	82.4103	68.8581	199.446	253.129	208.015	122.235	258.312	262.899	72.7917	125.793	145.455	442.32	418.081	361.929	194.776	390.226	247.367	1	1	1	1	1	1	1	1	1	0.5	1	1	0.5	1	1	1	1	1	1	1	1
Archaea	C2	Unclassified	Unclassified	Unclassified	sfA	9807	AB113635.1 gg_id:105679 subsurface geothermal water clone HAuD-LA43	273.283	266.395	317.949	296.771	257.155	203.036	543.009	537.048	480.803	413.975	258.312	393.164	292.39	228.693	252.68	569.728	560.516	585.938	566.62	682.023	593.857	1	1	1	1	1	1	1	1	1	1	1	1	1	1	1	1	1	1	1	1	1
Archaea	C2	Unclassified	Unclassified	Unclassified	sfA	9622	AB113631.1 gg_id:105063 subsurface geothermal water clone HAuD-LA27	273.283	266.395	317.949	296.771	257.155	203.036	543.009	537.048	480.803	413.975	258.312	393.164	292.39	228.693	252.68	569.728	560.516	585.938	566.62	682.023	593.857	1	1	1	1	1	1	1	1	1	1	1	1	1	1	1	1	1	1	1	1	1
Archaea	Methanomicrobia_Eury	Methanosarcinales_CL	Methanosarcinales	Methanosarcinaceae	sfA	9838	AJ579330.1 gg_id:100220 marine sediment clone HMMVBeg-32	8.25837	3.54608	6.27993	254.017	96.3611	11.3403	434.928	361.771	400.651	246.211	8.27925	8.02644	1.22339	1.28524	5.95694	237.727	460.902	454.326	57.0098	96.2457	117.912	0.8	0.4	0.8	1	1	1	1	1	1	1	0.4	0.4	0.2	0.2	0.8	1	1	1	1	1	1
Archaea	pMC2A384	Unclassified	Unclassified	Unclassified	sfB	9261	AY592555.1 gg_id:203065 microbial deep-sea volcanoes eastern species or conservation function concept Napoli mud volcano Eastern Mediterranean 1910m water depth: sediment layer 27-29 cm clone Napoli-4A-08; BC07-4A-08	2285.8	2400.95	2088.56	2531.83	3188.76	3219.45	1837.59	1334.98	1825.89	2031.09	2943.89	1433.11	2316.86	2973.25	3088.48	1070.72	1139.54	1161.21	1772.88	876.736	1539.53	1	1	1	1	1	1	1	1	1	1	1	1	1	1	1	1	1	1	1	1	1
Archaea	Halobacteria_Halobacteriales	Halogeometricaceae_CL	Halogeometricaceae_OR	Halogeometricaceae	sfA	10015	AY498650.1 gg_id:104488 cf. Halogeometricum borinquense isolate str. CSW2.24.4	161.417	105.322	160.027	51.8532	21.861	24.6764	131.964	128.812	151.865	58.1226	71.8225	96.9752	34.989	22.0901	27.6734	259.563	233.748	247.65	144.355	277.9	187.143	1	1	1	1	0.8	0.8	1	1	1	1	0.8	1	1	1	1	1	1	1	1	1	1
Archaea	Methanomicrobia_Eury	Methanomicrobiales_CL	Methanomicrobiales	Methanospirillaceae	sfA	9827	AY692060.1 gg_id:99581 UASB reactor clone M40	1458.65	2117.42	1852.78	2229.46	2303.07	2206.45	1430.03	1321.28	1330.13	1651.6	1561.98	1286.57	2191.21	2181.26	2263.88	924.336	979.01	932.927	1633.73	827.074	1295.92	1	1	1	1	1	1	1	1	1	1	1	1	1	1	1	1	1	1	1	1	1
Archaea	pMC2A15	Unclassified	Unclassified	Unclassified	sfC	8875	AB193961.1 gg_id:108925 deep-sea vent clone Ma-NA02	289.079	482.285	271.348	152.76	129.98	57.6992	733.94	629.42	571.111	609.457	437.662	564.483	144.482	88.4407	149.64	635.093	764.757	630.873	1510.64	811.072	1560.55	1	1	1	0.75	1	0.75	1	1	1	1	1	1	1	0.75	1	1	1	1	1	1	1
Archaea	Methanobacteria_Eury	Methanobrevibacter_CL	Methanobrevibacter_OR	Methanobrevibacter_FM	sfA	9515	AY351460.1 gg_id:98950 rumen fluid sheep grazing on forage clone CSIRO1.27	246.02	239.306	317.949	176.908	82.4103	68.8581	304.289	451.12	341.505	240.438	258.312	262.899	145.094	125.793	145.455	569.728	520.308	585.938	274.663	584.569	419.871	1	1	1	1	1	1	1	1	1	1	1	1	1	1	1	1	1	1	1	1	1
Archaea	C2	Unclassified	Unclassified	Unclassified	sfC	9761	AY627488.1 gg_id:105066 deep-sea clone BC05-2A-09	273.283	266.395	317.949	296.771	257.155	203.036	543.009	537.048	480.803	413.975	258.312	393.164	292.39	228.693	252.68	569.728	560.516	585.938	566.62	682.023	593.857	1	1	1	1	1	1	1	1	1	1	1	1	1	1	1	1	1	1	1	1	1
Archaea	Thaumarchaeota	Unclassified	Unclassified	Unclassified	sfA	9553	AY522884.1 gg_id:101424 mesophilic soil prairie Curtis Prairie UW Arboretum clone MCS12	1458.65	2117.42	1852.78	2229.46	2303.07	2206.45	1430.03	1321.28	1330.13	1651.6	1561.98	1286.57	2191.21	2181.26	2263.88	924.336	979.01	932.927	1633.73	827.074	1295.92	1	1	1	1	1	1	1	1	1	1	1	1	1	1	1	1	1	1	1	1	1
Archaea	Methanobacteria_Eury	Methanobrevibacter_CL	Methanobrevibacter_OR	Methanobrevibacter_FM	sfA	9906	AY351439.1 gg_id:103131 rumen fluid sheep grazing on forage clone CSIRO1.06	246.02	239.306	317.949	176.908	82.4103	68.8581	304.289	451.12	341.505	240.438	258.312	262.899	145.094	125.793	145.455	569.728	520.308	585.938	274.663	584.569	419.871	1	1	1	1	1	1	1	1	1	1	1	1	1	1	1	1	1	1	1	1	1
Archaea	Methanobacteria_Eury	Methanobrevibacter_CL	Methanobrevibacter_OR	Methanobrevibacter_FM	sfA	9965	U55235.1 gg_id:123 Methanobrevibacter smithii str. B181; DSM 11975	246.02	239.306	317.949	176.908	82.4103	68.8581	304.289	451.12	341.505	240.438	258.312	262.899	145.094	125.793	145.455	569.728	520.308	585.938	274.663	584.569	419.871	1	1	1	1	1	1	1	1	1	1	1	1	1	1	1	1	1	1	1	1	1
Archaea	Methanomicrobia_Eury	Unclassified	Unclassified	Unclassified	sfA	9736	AF356642.1 gg_id:68323 Guaymas Basin clone G72_C6	186.787	266.395	304.927	447.169	342.477	354.497	710.008	601.335	533.903	551.216	154.511	419.809	312.943	231.826	252.68	648.503	631.867	629.633	458.526	699.954	541.413	1	1	1	1	1	1	1	1	1	1	0.75	1	1	1	1	1	1	1	1	1	1
Archaea	Archaeoglobi_Eury	Archaeoglobus_CL	Archaeoglobus_OR	Archaeoglobus_FM	sfA	9182	AB019735.1 gg_id:754 hydrothermal vent clone pMC2A228	2676.31	2732	2554.07	3351.01	4076.61	4728.89	1583.64	1485.51	2079.88	1972.49	3227.35	2745.44	5009.42	4689.53	4036.54	1247.26	1163.45	1276.4	2262.77	956.96	419.871	1	1	1	1	1	1	1	1	1	1	1	1	1	1	1	1	1	1	1	1	1
Archaea	MSBL1	Unclassified	Unclassified	Unclassified	sfA	9362	AY226347.3 gg_id:132875 from the brine water of L'Atalante, Mediterranean Sea clone ABBA-35	126.147	121.024	159.529	96.2406	44.549	35.9259	153.345	228.464	171.848	134.631	130.398	157.897	74.5045	63.3785	72.9536	286.834	261.727	294.988	141.655	295.676	214.78	1	0.5	0.5	1	1	0.5	0.5	1	0.5	1	0.5	1	0.5	0.5	0.5	0.5	0.5	0.5	1	1	1
Archaea	Methanobacteria_Eury	Methanobrevibacter_CL	Methanobrevibacter_OR	Methanobrevibacter_FM	sfA	9163	U55239.1 gg_id:126 Methanobrevibacter gottschalkii str. PG	246.02	239.306	317.949	176.908	82.4103	68.8581	304.289	451.12	341.505	240.438	258.312	262.899	145.094	125.793	145.455	569.728	520.308	585.938	274.663	584.569	419.871	1	1	1	1	1	1	1	1	1	1	1	1	1	1	1	1	1	1	1	1	1
Archaea	Methanobacteria_Eury	Methanobrevibacter_CL	Methanobrevibacter_OR	Methanobrevibacter_FM	sfA	8974	AY351487.1 gg_id:101235 rumen fluid sheep fed grain-based diet clone CSIRO2.21	246.02	239.306	317.949	176.908	82.4103	68.8581	304.289	451.12	341.505	240.438	258.312	262.899	145.094	125.793	145.455	569.728	520.308	585.938	274.663	584.569	419.871	1	1	1	1	1	1	1	1	1	1	1	1	1	1	1	1	1	1	1	1	1
Archaea	Methanobacteria_Eury	Methanobrevibacter_CL	Methanobrevibacter_OR	Methanobrevibacter_FM	sfA	9039	AY351486.1 gg_id:101073 rumen fluid sheep fed grain-based diet clone CSIRO2.20	246.02	239.306	317.949	176.908	82.4103	68.8581	304.289	451.12	341.505	240.438	258.312	262.899	145.094	125.793	145.455	569.728	520.308	585.938	274.663	584.569	419.871	1	1	1	1	1	1	1	1	1	1	1	1	1	1	1	1	1	1	1	1	1
Archaea	Methanobacteria_Eury	Methanobrevibacter_CL	Methanobrevibacter_OR	Methanobrevibacter_FM	sfA	9484	AY351458.1 gg_id:104088 rumen fluid sheep grazing on forage clone CSIRO1.25	246.02	239.306	317.949	176.908	82.4103	68.8581	304.289	451.12	341.505	240.438	258.312	262.899	145.094	125.793	145.455	569.728	520.308	585.938	274.663	584.569	419.871	1	1	1	1	1	1	1	1	1	1	1	1	1	1	1	1	1	1	1	1	1
Archaea	Methanomicrobia_Eury	Methanosarcinales_CL	Methanosarcinales	Methanosarcinaceae	sfC	10133	AJ606404.1 gg_id:100784 with rumen protozoan Ophryoscolex caudatum clone 24	100.291	70.3002	158.919	283.297	166.115	113.766	828.993	565.85	553.027	475.301	95.8323	401.651	152.434	2.40983	2.26213	671.787	606.697	641.544	265.878	576.383	488.969	1	1	1	1	1	1	1	1	1	1	1	1	1	0	0	1	1	1	1	1	1
Archaea	Thermoprotei_Cren	Pyrodictiaceae_CL	Pyrodictiaceae_OR	Pyrodictiaceae	sfA	9741	X99555.1 gg_id:878 Pyrolobus fumarii str. 1A	2285.8	2400.95	2088.56	2531.83	3188.76	3219.45	1837.59	1334.98	1825.89	2031.09	2943.89	1433.11	2316.86	2973.25	3088.48	1070.72	1139.54	1161.21	1772.88	876.736	1539.53	1	1	1	1	1	1	1	1	1	1	1	1	1	1	1	1	1	1	1	1	1
Archaea	HF1	Unclassified	Unclassified	Unclassified	sfA	8838	AB111479.1 gg_id:100020 hydrothermal fluid clone AB111479	2285.8	2400.95	2088.56	2531.83	3188.76	3219.45	1837.59	1334.98	1825.89	2031.09	2943.89	1433.11	2316.86	2973.25	3088.48	1070.72	1139.54	1161.21	1772.88	876.736	1539.53	1	1	1	1	1	1	1	1	1	1	1	1	1	1	1	1	1	1	1	1	1
Archaea	Methanobacteria_Eury	Methanobrevibacter_CL	Methanobrevibacter_OR	Methanobrevibacter_FM	sfA	9335	AY351500.1 gg_id:101399 rumen fluid sheep fed quality grain-based diet clone CSIRO3.12	246.02	239.306	317.949	176.908	82.4103	68.8581	304.289	451.12	341.505	240.438	258.312	262.899	145.094	125.793	145.455	569.728	520.308	585.938	274.663	584.569	419.871	1	1	1	1	1	1	1	1	1	1	1	1	1	1	1	1	1	1	1	1	1
Archaea	Methanobacteria_Eury	Methanobrevibacter_CL	Methanobrevibacter_OR	Methanobrevibacter_FM	sfA	9951	AY351472.1 gg_id:104348 rumen fluid sheep fed grain-based diet clone CSIRO2.06	246.02	239.306	317.949	176.908	82.4103	68.8581	304.289	451.12	341.505	240.438	258.312	262.899	145.094	125.793	145.455	569.728	520.308	585.938	274.663	584.569	419.871	1	1	1	1	1	1	1	1	1	1	1	1	1	1	1	1	1	1	1	1	1
Archaea	Methanobacteria_Eury	Methanobrevibacter_CL	Methanobrevibacter_OR	Methanobrevibacter_FM	sfA	9623	AY351461.1 gg_id:99096 rumen fluid sheep grazing on forage clone CSIRO1.28	246.02	239.306	317.949	176.908	82.4103	68.8581	304.289	451.12	341.505	240.438	258.312	262.899	145.094	125.793	145.455	569.728	520.308	585.938	274.663	584.569	419.871	1	1	1	1	1	1	1	1	1	1	1	1	1	1	1	1	1	1	1	1	1
Archaea	Methanobacteria_Eury	Methanobrevibacter_CL	Methanobrevibacter_OR	Methanobrevibacter_FM	sfA	10097	AY351488.1 gg_id:101398 rumen fluid sheep fed grain-based diet clone CSIRO2.22	246.02	239.306	317.949	176.908	82.4103	68.8581	304.289	451.12	341.505	240.438	258.312	262.899	145.094	125.793	145.455	569.728	520.308	585.938	274.663	584.569	419.871	1	1	1	1	1	1	1	1	1	1	1	1	1	1	1	1	1	1	1	1	1
Archaea	Methanobacteria_Eury	Methanobrevibacter_CL	Methanobrevibacter_OR	Methanobrevibacter_FM	sfA	9150	AY552778.3 gg_id:101553 Methanobacterium beijingense str. 4-1	419.77	159.025	105.06	629.588	721.414	479.557	453.508	248.235	564.316	689.406	1093.27	1203.18	2.44678	2.40983	223.951	291.794	194.909	286.163	386.669	297.547	325.632	1	1	1	1	1	1	1	1	1	1	1	1	0	0	1	1	1	1	1	1	1
Archaea	Methanobacteria_Eury	Methanobrevibacter_CL	Methanobrevibacter_OR	Methanobrevibacter_FM	sfA	9252	AY351441.1 gg_id:106912 rumen fluid sheep grazing on forage clone CSIRO1.08	246.02	239.306	317.949	176.908	82.4103	68.8581	304.289	451.12	341.505	240.438	258.312	262.899	145.094	125.793	145.455	569.728	520.308	585.938	274.663	584.569	419.871	1	1	1	1	1	1	1	1	1	1	1	1	1	1	1	1	1	1	1	1	1
Archaea	Methanobacteria_Eury	Methanobrevibacter_CL	Methanobrevibacter_OR	Methanobrevibacter_FM	sfA	9784	AY351476.1 gg_id:104945 rumen fluid sheep fed grain-based diet clone CSIRO2.10	246.02	239.306	317.949	176.908	82.4103	68.8581	304.289	451.12	341.505	240.438	258.312	262.899	145.094	125.793	145.455	569.728	520.308	585.938	274.663	584.569	419.871	1	1	1	1	1	1	1	1	1	1	1	1	1	1	1	1	1	1	1	1	1
Archaea	Methanobacteria_Eury	Methanobrevibacter_CL	Methanobrevibacter_OR	Methanobrevibacter_FM	sfA	9487	AY351499.1 gg_id:106590 rumen fluid sheep fed quality grain-based diet clone CSIRO3.11	246.02	239.306	317.949	176.908	82.4103	68.8581	304.289	451.12	341.505	240.438	258.312	262.899	145.094	125.793	145.455	569.728	520.308	585.938	274.663	584.569	419.871	1	1	1	1	1	1	1	1	1	1	1	1	1	1	1	1	1	1	1	1	1
Archaea	Methanobacteria_Eury	Methanobrevibacter_CL	Methanobrevibacter_OR	Methanobrevibacter_FM	sfA	9522	AY351498.1 gg_id:106432 rumen fluid sheep fed quality grain-based diet clone CSIRO3.10	246.02	239.306	317.949	176.908	82.4103	68.8581	304.289	451.12	341.505	240.438	258.312	262.899	145.094	125.793	145.455	569.728	520.308	585.938	274.663	584.569	419.871	1	1	1	1	1	1	1	1	1	1	1	1	1	1	1	1	1	1	1	1	1
Archaea	Methanobacteria_Eury	Methanobrevibacter_CL	Methanobrevibacter_OR	Methanobrevibacter_FM	sfA	9639	AY351455.1 gg_id:103645 rumen fluid sheep grazing on forage clone CSIRO1.22	246.02	239.306	317.949	176.908	82.4103	68.8581	304.289	451.12	341.505	240.438	258.312	262.899	145.094	125.793	145.455	569.728	520.308	585.938	274.663	584.569	419.871	1	1	1	1	1	1	1	1	1	1	1	1	1	1	1	1	1	1	1	1	1
Archaea	Thermoprotei_Cren	Thermoproteales_CL	Thermoproteales	Thermoproteaceae	sfA	9234	AY538162.2 gg_id:103094 Thermoproteus tenax str. YS44	9.62875	9.2125	7.86838	38.3212	69.4663	73.7571	159.197	186.017	163.19	148.272	24.8377	97.5016	72.6694	18.3147	38.0037	180.716	207.654	272.319	123.948	379.954	187.997	0	0.667	0	0.667	1	1	1	1	0.667	0.667	1	0.667	0.667	0.667	1	0.667	0.667	0.667	1	1	1
Archaea	Methanobacteria_Eury	Methanobrevibacter_CL	Methanobrevibacter_OR	Methanobrevibacter_FM	sfA	8985	AY351442.1 gg_id:107070 rumen fluid sheep grazing on forage clone CSIRO1.09	246.02	239.306	317.949	176.908	82.4103	68.8581	304.289	451.12	341.505	240.438	258.312	262.899	145.094	125.793	145.455	569.728	520.308	585.938	274.663	584.569	419.871	1	1	1	1	1	1	1	1	1	1	1	1	1	1	1	1	1	1	1	1	1
Archaea	Methanomicrobia_Eury	Unclassified	Unclassified	Unclassified	sfB	9524	AY592554.1 gg_id:107818 deep-sea mud volcano clone Napoli-4A-07; BC07-4A-07	300.547	414.124	395.857	447.169	342.477	354.497	611.954	612.712	497.79	553.944	270.628	415.566	445.314	366.776	416.005	581.88	608.777	586.775	656.87	717.496	696.983	1	1	1	1	1	1	1	1	1	1	1	1	1	1	1	1	1	1	1	1	1
Archaea	MSBL1	Unclassified	Unclassified	Unclassified	sfA	9438	AY164305.3 gg_id:136054 and archaeal 4 deep-sea basins hypersaline anoxic basin; brine interface Discovery Mediterranean Sea clone DLIA-100	317.749	215.178	320.11	106.04	57.2773	47.3569	260.889	281.334	278.76	144.18	195.908	224.708	63.494	51.9318	39.2479	458.507	430.746	474.611	248.994	490.175	319.267	1	1	1	1	1	1	1	1	1	1	1	1	1	1	1	1	1	1	1	1	1
Archaea	Sd-NA	Unclassified	Unclassified	Unclassified	sfA	9462	U63343.1 gg_id:1006 hot spring clone pSL12	300.547	414.124	395.857	447.169	342.477	354.497	611.954	612.712	497.79	553.944	270.628	415.566	445.314	366.776	416.005	581.88	608.777	586.775	656.87	717.496	696.983	1	1	1	1	1	1	1	1	1	1	1	1	1	1	1	1	1	1	1	1	1
Archaea	Methanobacteria_Eury	Methanobrevibacter_CL	Methanobrevibacter_OR	Methanobrevibacter_FM	sfA	9641	AY351445.1 gg_id:107510 rumen fluid sheep grazing on forage clone CSIRO1.12	354.749	81.9803	88.3808	535.098	624.765	450.435	411.383	253.566	520.313	610.762	533.804	452.77	481.037	661.98	225.647	290.228	166.112	219.222	668.538	367.811	875.372	1	0.5	0.5	1	0.5	1	0.5	1	0.5	1	1	0.5	1	1	0.5	1	1	1	0.5	1	1
Archaea	Methanobacteria_Eury	Methanobrevibacter_CL	Methanobrevibacter_OR	Methanobrevibacter_FM	sfA	9370	AY351478.1 gg_id:105255 rumen fluid sheep fed grain-based diet clone CSIRO2.12	354.749	81.9803	88.3808	535.098	624.765	450.435	411.383	253.566	520.313	610.762	533.804	452.77	481.037	661.98	225.647	290.228	166.112	219.222	668.538	367.811	875.372	1	0.5	0.5	1	0.5	1	0.5	1	0.5	1	1	0.5	1	1	0.5	1	1	1	0.5	1	1
Archaea	SAGMEG-1	Unclassified	Unclassified	Unclassified	sfC	9702	AY627495.1 gg_id:138385 deep-sea microbial eastern mound near Urania brine lake Eastern Mediterranean 3342m water depth: sediment layer 10-20 cm clone Urania-2A-16; BC05-2A-16	5106.59	5224.69	4790.18	6525.11	8070.82	9388.92	2862.99	2519.91	3818.26	3704.55	6196.39	5227.98	9873.74	9253.26	7927.63	1924.79	1806.6	1966.86	4250.89	1329.35	0.80067	1	1	1	1	1	1	1	1	1	1	1	1	1	1	1	1	1	1	1	1	0
Archaea	Thermococci_Eury	Unclassified	Unclassified	Unclassified	sfA	9845	AY099160.1 gg_id:100205 Thermococcus sp. str. 29-1	173.17	29.3374	148.735	32.2318	17.7882	19.7515	96.1107	135.471	115.503	306.335	320.708	389.776	22.1026	9.00674	10.2474	179.698	205.402	123.818	60.6396	157.086	104.669	0.846	0.7	0.583	0.417	0.462	0.778	0.917	0.917	0.909	1	0.923	0.857	0.545	0.4	0.583	0.923	0.636	0.538	0.909	0.929	0.846
Archaea	Methanobacteria_Eury	Methanobrevibacter_CL	Methanobrevibacter_OR	Methanobrevibacter_FM	sfA	9169	AY351448.1 gg_id:98996 rumen fluid sheep grazing on forage clone CSIRO1.15	179.809	5.81265	10.1956	22.2228	9.49229	24.7671	35.8605	43.2821	43.7293	313.506	271.456	11.6449	247.737	335.207	8.36987	25.6809	36.902	57.7978	155.656	138.619	524.519	0.5	0.333	0.333	1	0.667	1	0.667	1	0.667	0.5	0.5	0.667	1	1	0.667	1	1	1	0.667	1	1
Archaea	Methanobacteria_Eury	Methanobrevibacter_CL	Methanobrevibacter_OR	Methanobrevibacter_FM	sfA	9912	AY351446.1 gg_id:107657 rumen fluid sheep grazing on forage clone CSIRO1.13	354.749	81.9803	88.3808	535.098	624.765	450.435	411.383	253.566	520.313	610.762	533.804	452.77	481.037	661.98	225.647	290.228	166.112	219.222	668.538	367.811	875.372	1	0.5	0.5	1	0.5	1	0.5	1	0.5	1	1	0.5	1	1	0.5	1	1	1	0.5	1	1
Archaea	Methanobacteria_Eury	Methanobrevibacter_CL	Methanobrevibacter_OR	Methanobrevibacter_FM	sfA	9075	AF242652.1 gg_id:22694 Methanobrevibacter acididurans str. ATM	354.749	81.9803	88.3808	535.098	624.765	450.435	411.383	253.566	520.313	610.762	533.804	452.77	481.037	661.98	225.647	290.228	166.112	219.222	668.538	367.811	875.372	1	0.5	0.5	1	0.5	1	0.5	1	0.5	1	1	0.5	1	1	0.5	1	1	1	0.5	1	1
Archaea	Thermoplasmata_Eury	Thermoplasmatales_CL	Thermoplasmatales	Aciduliprofundaceae	sfA	9929	AY251064.1 gg_id:103775 deep-sea hydrothermal biofilm Edmond vent field on Central Indian Ridge clone FT17A03	1.08188	0	1.10822	10.149	2.15734	2.72166	8.77757	12.0935	9.20616	12.2176	2.06981	47.7639	2.44678	0	1.13106	92.7552	4.10615	15.7473	0	19.14	9.84824	0	0	0	0	0	0	1	1	0	0	0	1	0	0	0	1	0	1	0	1	1
Archaea	Methanobacteria_Eury	Methanobrevibacter_CL	Methanobrevibacter_OR	Methanobrevibacter_FM	sfA	10138	AY351444.1 gg_id:107365 rumen fluid sheep grazing on forage clone CSIRO1.11	354.749	81.9803	88.3808	535.098	624.765	450.435	411.383	253.566	520.313	610.762	533.804	452.77	481.037	661.98	225.647	290.228	166.112	219.222	668.538	367.811	875.372	1	0.5	0.5	1	0.5	1	0.5	1	0.5	1	1	0.5	1	1	0.5	1	1	1	0.5	1	1
Archaea	MSBL1	Unclassified	Unclassified	Unclassified	sfC	9343	AY164275.3 gg_id:136058 and archaeal 4 deep-sea basins hypersaline anoxic basin; brine interface L'Atalante Mediterranean Sea clone ALIA-100	336.177	67.01	257.957	37.3297	23.8026	34.5651	144.292	197.448	154.678	574.544	680.761	909.817	32.4606	15.4229	17.2676	303.678	369.678	165.549	110.451	283.643	169.101	0.8	1	0.8	0.4	0.6	1	1	1	1	1	1	1	0.8	0.5	0.8	1	1	1	1	1	0.8
Archaea	Methanobacteria_Eury	Methanobrevibacter_CL	Methanobrevibacter_OR	Methanobrevibacter_FM	sfA	9407	AY351484.1 gg_id:100752 rumen fluid sheep fed grain-based diet clone CSIRO2.18	354.749	81.9803	88.3808	535.098	624.765	450.435	411.383	253.566	520.313	610.762	533.804	452.77	481.037	661.98	225.647	290.228	166.112	219.222	668.538	367.811	875.372	1	0.5	0.5	1	0.5	1	0.5	1	0.5	1	1	0.5	1	1	0.5	1	1	1	0.5	1	1
Archaea	Methanobacteria_Eury	Methanobrevibacter_CL	Methanobrevibacter_OR	Methanobrevibacter_FM	sfA	9680	AY351489.1 gg_id:101570 rumen fluid sheep fed quality grain-based diet clone CSIRO3.01	419.77	78.5256	57.6276	324.418	362.001	246.447	227.392	139.195	283.09	689.406	1093.27	603.562	2.44678	2.40983	109.939	158.738	115.905	150.292	191.893	156.453	325.632	1	0.5	0.5	1	0.5	1	0.5	1	0.5	1	1	0.5	0	0	0.5	1	1	1	0.5	1	1
Archaea	Methanobacteria_Eury	Methanobrevibacter_CL	Methanobrevibacter_OR	Methanobrevibacter_FM	sfA	9302	U82322.1 gg_id:139 Methanobrevibacter filiformis str. RFM-3	419.77	78.5256	57.6276	324.418	362.001	246.447	227.392	139.195	283.09	689.406	1093.27	603.562	2.44678	2.40983	109.939	158.738	115.905	150.292	191.893	156.453	325.632	1	0.5	0.5	1	0.5	1	0.5	1	0.5	1	1	0.5	0	0	0.5	1	1	1	0.5	1	1
Archaea	Thermoprotei_Cren	Sulfolobales_CL	Sulfolobales	Unclassified	sfA	9071	U40813.1 gg_id:945 Sulfolobus metallicus str. LM	785.501	15.2445	266.86	7.69924	18.5531	39.8724	123.824	81.6711	42.8525	59.3088	19.6632	55.8562	29.3614	13.977	11.65	97.8582	106.893	107.116	37.9531	346.313	182.072	1	0.667	1	0.25	1	0.75	0.75	0.75	0.75	0.5	0.667	1	0.75	0.667	0.75	0.75	0.75	0.75	0.75	1	1
Archaea	C2	Unclassified	Unclassified	Unclassified	sfB	9172	L25305.1 gg_id:1171 hot spring clone pJP89	13.1449	36.6307	17.1775	11.8113	7.33495	22.862	11.5534	13.287	17.5904	31.6709	21.94	30.8886	47.2229	57.5949	38.7955	14.3358	25.1435	19.9293	11.1183	11.714	39.0727	0.5	1	1	0.5	1	1	0.5	0.5	0.5	1	0.5	0.5	0.5	0.5	0.5	0.5	0.5	0.5	1	0.5	1
Archaea	Archaeoglobi_Eury	Archaeoglobus_CL	Archaeoglobus_OR	Archaeoglobus_FM	sfA	10064	X05567.1 gg_id:743 Archaeoglobus fulgidus str. VC-16	241.952	57.7426	259.59	72.2242	34.6037	30.7548	184.292	260.866	201.385	577.502	608.525	818.737	36.2613	12.7118	16.6493	345.957	356.979	245.681	103.462	329.964	194.931	0.714	1	0.714	0.5	0.571	0.8	1	1	1	1	1	1	0.714	0.5	0.714	1	0.857	0.857	1	1	0.714
Archaea	MSBL1	Unclassified	Unclassified	Unclassified	sfB	10117	AY226353.3 gg_id:131861 from the brine water of L'Atalante, Mediterranean Sea clone ABBA-76	373.304	33.1211	227.961	42.6958	24.7015	31.027	116.997	167.082	134.64	647.889	830.822	1140.31	27.2816	13.495	18.8888	266.588	295.616	150.609	73.161	236.112	102.846	0.5	1	0.5	0.5	0.75	1	1	1	1	1	1	1	1	0.5	0.75	1	1	1	1	1	0.75
Archaea	Thermoprotei_Cren	Sulfolobales_CL	Sulfolobales	Sulfolobus_FM	sfB	9610	X90483.1 gg_id:938 Sulfolobus solfataricus str. Ron12/III	24.6669	17.1089	35.9618	15.136	35.9197	100.702	46.5511	37.2751	17.426	130.539	10.6595	25.3622	34.0102	26.0262	95.0094	9.06666	13.9449	12.2287	33.9725	23.9542	40.594	0.5	0.75	0.75	0.5	1	1	1	0.75	0.5	1	0.5	0.75	1	1	1	0.75	0.75	0.75	1	1	0.75
Archaea	Methanomicrobia_Eury	Methanosarcinales_CL	Methanosarcinales	Methanosaetaceae	sfA	9142	AB092914.2 gg_id:102040 acetate-degrading methanogenic consortium clone EA02	71.9452	30.2696	271.736	367.639	118.222	18.6434	552.162	749.043	452.965	407.392	30.0123	351.025	18.5955	14.9409	10.632	548.628	656.424	565.75	85.1028	299.301	356.578	0.5	1	1	1	1	0.5	1	1	1	1	0.5	1	0.5	1	1	1	1	1	0.5	1	1
Archaea	SAGMEG-1	Unclassified	Unclassified	Unclassified	sfE	8887	AB050214.1 gg_id:16893 deep subsurface clone SAGMA-J	506.177	802.475	581.761	246.551	190.924	116.941	784.43	682.674	735.653	599.217	501.101	457.639	290.188	148.124	288.534	594.475	698.685	530.429	2764.42	1008.55	1595.9	0.8	1	1	0.75	1	0.6	1	0.8	0.8	0.8	0.8	0.8	1	0.6	1	1	0.8	0.8	0.8	1	0.75
Archaea	Halobacteria_Halobacteriales	Natronobacteriaceae_CL	Natronobacteriaceae_OR	Natronobacteriaceae	sfA	9712	AY208972.1 gg_id:81102 Natrinema ajinwuensis str. AJ2	24.4866	23.013	24.0928	28.5922	23.7667	28.3597	99.5667	92.3722	90.6734	79.2959	21.9745	56.5798	56.3167	21.0458	17.916	92.0432	87.5268	118.268	70.553	173.936	141.799	0.375	0.625	0.429	0.571	0.75	0.714	1	1	1	1	0.75	0.625	1	0.5	0.714	1	1	1	0.875	1	0.875
Archaea	Methanobacteria_Eury	Methanobrevibacter_CL	Methanobrevibacter_OR	Methanobrevibacter_FM	sfA	8853	AY351469.1 gg_id:100349 rumen fluid sheep fed grain-based diet clone CSIRO2.03	1.08188	0	10.1956	19.2481	2.58881	13.3361	1.27537	30.1542	1.86315	1.18618	2.06981	3.94743	2.44678	2.40983	0	25.6809	36.902	14.4206	0	15.3588	0.80067	0	0	0	1	0	1	0	1	0	0	0	0	0	0	0	1	1	1	0	1	0
Archaea	Thermoprotei_Cren	Sulfolobales_CL	Sulfolobales	Sulfolobus_FM	sfA	9567	U38360.1 gg_id:954 Sulfolobus sp str. B6/2	17.8871	16.9627	24.0854	26.2474	8.09002	9.61654	7.40842	8.5132	7.53481	8.81724	23.0439	17.1713	18.8402	13.1336	15.8349	2.2548	9.09219	8.47932	8.23576	3.35242	15.4529	0.4	0.6	0.2	0.6	0.5	0.6	0.333	0.4	0	0.2	0.8	0.2	0.75	0.75	1	0.167	0.333	0.75	0.167	0.333	1
Archaea	Thermoplasmata_Eury	pMC2A33_CL	Unclassified	Unclassified	sfA	9578	AY592524.1 gg_id:101667 deep-sea mud volcano clone Napoli-3A-13; BC07-3A-13	0	1.09673	0	0	0	1.08867	47.6015	26.3352	35.7287	4.033	6.83038	0	0	0	0	158.619	315.854	68.0941	55.3855	97.3372	74.8626	0	0	0	0	0	0	0.5	0.5	0.5	0	0	0	0	0	0	0.5	1	0.5	0.5	0.5	1
Archaea	Methanococci_Eury	Methanococcales_CL	Methanococcales	Methanococcaceae	sfA	9168	AB057722.1 gg_id:48249 Methanothermococcus okinawensis str. IH1	52.6155	51.3268	41.8169	25.7662	2.48094	12.9279	65.7693	62.6423	79.1292	38.1949	74.5132	33.8492	0.0815593	2.16885	0.452425	26.7727	32.5026	40.8392	67.0299	95.7877	69.5382	0.8	0.5	0.4	0.667	0.5	1	0.8	0.8	0.5	0.5	0.667	0.5	0.2	0.2	0.333	0.667	0.667	0.8	0.8	1	0.833
Archaea	ANME1	Unclassified	Unclassified	Unclassified	sfA	9161	AF419630.1 gg_id:104083 Guaymas Basin hydrothermal sediment clone GBa1r031	81.7227	21.781	59.0313	76.0175	29.6035	18.589	142.579	158.303	126	104.813	75.8586	178.325	9.65119	12.8323	10.4058	270.853	371.313	159.413	61.329	336.113	111.593	0.5	0.571	0.375	0.444	0.455	0.583	0.75	0.75	0.75	0.4	0.6	0.5	0.273	0.5	0.625	0.625	0.833	0.5	0.714	1	0.667
Archaea	Methanomicrobia_Eury	Methanomicrobiales_CL	Methanomicrobiales	Methanofollis_FM	sfA	9183	AF262035.1 gg_id:22804 Methanofollis aquaemaris str. N2F9704	1221.74	1213.7	842.286	1661.81	1768.05	1505.9	918.239	646.062	932.278	1046.94	913.615	730.867	1018.8	1842.49	1934.85	619.875	481.273	585.95	736.506	416.902	722.637	1	0.857	0.75	1	1	1	0.857	0.875	0.857	0.857	0.75	0.75	0.75	0.833	1	1	0.75	1	0.625	0.875	1
Archaea	Thaumarchaeota	Unclassified	Unclassified	Unclassified	sfA	9503	AY522863.1 gg_id:100051 mesophilic soil turf field West Madison Agricultural Research Station clone MWS22	1346.22	1624.64	1548.65	1606.05	1732.56	1626.33	1294.94	1300.58	1194.92	1333.74	1234.61	1220.4	1783.83	1737.45	1812.87	898.691	979.801	952.222	1315.94	1020.38	1216.63	1	1	0.875	0.875	1	1	0.889	1	0.889	0.889	0.889	0.889	1	1	1	1	0.889	1	0.889	1	0.889
Archaea	Thermoplasmata_Eury	Thermoplasmatales_CL	Thermoplasmatales	Thermoplasmataceae	sfA	10132	AF544219.1 gg_id:58156 acid mine drainage clone AS1	1019.57	1458.57	1393.66	1517.45	1279.41	2834.34	1581.95	893.674	861.397	1091.91	880.705	763.499	1531.28	1296.41	1293.79	612.308	735.196	689.921	1146.28	440.688	957.655	0.8	1	0.8	0.8	0.667	0.75	1	0.8	0.6	0.6	0.5	0.6	0.6	0.6	0.6	0.6	0.8	0.6	0.6	1	0.6
Archaea	Thaumarchaeota	Cenarchaeales_CL	Cenarchaeales	Cenarchaeum_FM	sfA	9106	AB193964.1 gg_id:108928 deep-sea vent clone SSM263-NA01	1039.04	728.555	903.534	410.16	732.848	586.518	992.503	1099.24	887.463	820.359	741.924	910.278	790.065	765.362	743.561	825.279	897.86	905.153	824.331	989.958	997.955	1	1	0.667	0.667	1	1	0.75	1	0.75	0.75	0.75	0.75	1	1	1	1	0.75	1	0.75	1	0.75
Archaea	pMC1	Unclassified	Unclassified	Unclassified	sfC	9488	AF119124.1 gg_id:245 deep-sea sediment clone CRA13-11cm	10.8549	17.7121	15.1827	4.66621	5.28548	6.25982	14.9544	16.3103	14.3938	10.3988	15.5753	17.0397	4.15953	4.33769	4.24149	34.7318	26.8944	39.2433	12.5367	44.1922	13.8249	0.6	0.75	0.5	0.4	0.333	0.5	0.6	0.8	0.4	0.2	0.5	0.4	0.4	0	0.333	1	0.8	1	0.6	1	0.6
Archaea	pISA9	Unclassified	Unclassified	Unclassified	sfA	9116	AF325183.1 gg_id:50397 hot spring clone A9	7.57318	5.84921	4.39595	1.98314	12.5845	18.8702	18.1053	39.7548	7.45261	36.4156	8.14126	17.9608	13.1311	16.8688	23.8277	33.4185	27.872	35.6285	19.5371	31.3542	30.4788	0.6	0.6	0.2	0.2	0.8	0.8	0.8	0.8	0.2	0.6	0.4	0.8	0.6	0.6	0.8	0.8	0.8	0.8	0.8	0.8	1
Archaea	Thermoplasmata_Eury	terrestrial_group_CL	WCHD3-02_OR	Unclassified	sfA	9711	AJ576219.1 gg_id:99334 landfill leachate clone GZK24	3.02927	11.0769	8.64414	2.71223	0	0	4.61385	10.8603	5.80865	8.066	1.44887	7.89486	0.734034	0	0	3.15672	17.0912	2.04773	0.137263	53.6193	2.04171	0.5	1	0.5	0.5	0	0	0.5	0.5	0	0	0	0	0	0	0	0.5	1	0	0	1	0
Archaea	Methanopyri	Unclassified	Unclassified	Unclassified	sfA	8898	AE010349.1 gg_id:62897 Methanopyrus kandleri str. AV19	1057.11	1112.96	1531.38	1604.24	1758.88	1426.02	1312.53	865.085	1103.46	1310.29	1247.68	979.029	1536.9	1301.23	1302.61	942.758	841.241	746.339	881.913	530.959	867.726	1	0.833	1	1	1	0.667	1	0.833	1	1	1	1	0.8	0.8	0.8	1	0.833	0.833	0.667	1	0.833
Archaea	Methanobacteria_Eury	Methanobrevibacter_CL	Methanobrevibacter_OR	Methanobrevibacter_FM	sfA	9278	AY351467.1 gg_id:100034 rumen fluid sheep fed grain-based diet clone CSIRO2.01	1.08188	0	10.1956	19.2481	2.58881	13.3361	1.27537	30.1542	1.86315	1.18618	2.06981	3.94743	2.44678	2.40983	0	25.6809	36.902	14.4206	0	15.3588	0.80067	0	0	0	1	0	1	0	1	0	0	0	0	0	0	0	1	1	1	0	1	0
Archaea	Thermoplasmata_Eury	Thermoplasmatales_CL	Thermoplasmatales	Aciduliprofundaceae	sfA	9377	AF356635.1 gg_id:56356 Guaymas Basin clone G26_C56	515.43	592.918	554.255	478.053	478.674	651.294	345.108	342.477	324.824	558.59	788.267	638.135	485.931	363.643	369.693	276.043	327.91	243.29	354.986	218.739	320.494	0.75	0.8	0.667	0.5	0.538	0.909	0.846	0.917	0.917	0.643	0.917	0.857	0.75	0.462	0.769	0.929	0.692	0.786	0.846	0.929	0.769
Archaea	Thermoplasmata_Eury	pMC2A33_CL	Unclassified	Unclassified	sfA	9770	AY592484.1 gg_id:134808 deep-sea mud volcano clone Napoli-2A-20; BC07-2A-20	1.89329	4.60625	0.387878	0	1.9416	1.08867	9.82788	11.6957	15.234	8.65909	15.5236	4.24349	0.489356	0	0	9.7787	164.646	9.34456	25.1191	7.52346	44.0368	0.5	1	0	0	0	0	0.667	0.667	0.667	0	0.5	0.5	0	0	0	0.667	1	0.667	0.667	0.667	1
Archaea	Methanobacteria_Eury	Unclassified	Unclassified	Unclassified	sfB	9653	M32222.1 gg_id:46 Methanothermus fervidus	144.107	111.647	71.4804	176.908	41.5288	68.8581	304.289	139.951	341.505	240.438	258.312	262.899	10.0318	17.3508	145.455	291.794	105.72	286.163	274.663	160.721	172.785	0.75	0.75	0.75	0.667	0.5	1	1	0.75	1	1	1	1	0.333	0.667	1	1	0.75	1	1	0.75	0.75
Archaea	Thermoplasmata_Eury	terrestrial_group_CL	WCHD3-02_OR	vadinCA11_FM	sfA	9717	AJ576232.1 gg_id:99429 landfill leachate clone GZK56	0	10.7479	8.31167	11.4614	0	0	11.9285	2.38688	3.8359	46.7353	2.27679	14.2108	0	4.33769	0	26.6541	53.9132	2.65339	2.05894	61.7859	23.0593	0	1	0	0.5	0	0	0	0	0	1	0	0	0	0	0	1	1	0	0	1	0.5
Archaea	Thermoplasmata_Eury	Thermoplasmatales_CL	Thermoplasmatales	Thermoplasmataceae	sfA	9358	NC_005877.1 gg_id:104684 Picrophilus torridus str. DSM 9790	1524.75	2182.16	2084.46	2264.72	2547.82	3219.45	1581.95	1330.84	1288.21	1633.84	1760.27	1137.55	2295.45	1944.25	1941.13	917.441	1096.56	1033.58	1715.99	638.305	1434.08	1	1	1	0.75	0.75	1	1	1	0.75	0.75	0.75	0.75	0.75	0.75	0.75	0.75	1	0.75	0.75	1	0.75
Archaea	Methanobacteria_Eury	Methanobrevibacter_CL	Methanobrevibacter_OR	Methanobrevibacter_FM	sfA	9502	U41095.1 gg_id:138 Methanobrevibacter cuticularis str. RFM-1	1.08188	0	10.1956	19.2481	2.58881	13.3361	1.27537	30.1542	1.86315	1.18618	2.06981	3.94743	2.44678	2.40983	0	25.6809	36.902	14.4206	0	15.3588	0.80067	0	0	0	1	0	1	0	1	0	0	0	0	0	0	0	1	1	1	0	1	0
Archaea	Thaumarchaeota	Cenarchaeales_CL	Cenarchaeales	Cenarchaeum_FM	sfA	10125	AY627473.1 gg_id:99227 deep-sea clone BC05-1A-50	1462.73	1556.89	1442.31	1527.74	1697.7	1461.75	1289.72	1296.22	1268.99	1349.93	1344.27	1283.47	1685.78	1901.89	2016.69	921.112	967.505	959.932	1258.74	1044.32	1197.96	1	1	0.857	0.857	1	1	0.875	1	0.875	0.875	0.875	0.875	1	1	1	1	0.875	1	0.875	1	0.875
Archaea	Thermoplasmata_Eury	terrestrial_group_CL	WCHD3-02_OR	Unclassified	sfA	10087	AJ576214.1 gg_id:107533 landfill leachate clone GZK14	3.02927	11.0769	8.64414	2.71223	0	0	4.61385	10.8603	5.80865	8.066	1.44887	7.89486	0.734034	0	0	3.15672	17.0912	2.04773	0.137263	53.6193	2.04171	0.5	1	0.5	0.5	0	0	0.5	0.5	0	0	0	0	0	0	0	0.5	1	0	0	1	0
Archaea	Thermoplasmata_Eury	Unclassified	Unclassified	Unclassified	sfA	10074	AB019736.1 gg_id:54 hydrothermal vent clone pMC2A24	10.2779	5.53847	2.71515	0	0	0	7.35216	8.71211	9.86375	8.89632	4.76057	5.13166	0	2.7713	4.75047	2.70576	4.13281	4.72996	2.60799	6.27605	8.68727	1	0.5	0	0.2	0.333	0.4	1	1	0.5	0	0	0.5	0	0	0.667	0.5	0	0.5	0.5	1	0.5
Archaea	Thermoprotei_Cren	Thermoproteales_CL	Thermoproteales	Thermofilaceae	sfB	9458	AF419633.1 gg_id:73046 Guaymas Basin hydrothermal sediment clone GBa2r048	0	1.09673	3.54631	0	0	2.04125	59.1924	45.3109	56.059	24.969	0	2.63e-15	21.4093	2.04835	6.56017	20.9815	47.4074	13.1516	1.23536	308.384	67.7367	0	0	0	0	0	0	0.5	0.5	0.5	0.5	0	0	0.5	0	0.5	0.333	0.5	0.333	0.333	1	0.5
Archaea	Thermoprotei_Cren	Unclassified	Unclassified	Unclassified	sfA	9850	X99562.1 gg_id:921 Ignicoccus islandicus str. Ko18	18.392	34.2179	22.3307	34.3841	41.9602	49.5343	8.96513	14.56	16.9328	36.9494	7.55481	20.2306	12.1116	14.0975	15.7218	4.41465	4.34612	6.22971	2.53936	4.69729	12.3703	0	1	0.5	0.5	0.5	0.5	0	0	0	0.5	0	0.5	0.5	1	1	0	0	0.5	0	0	0
Archaea	Halobacteria_Halobacteriales	Haloarculaceae_CL	Haloarculaceae_OR	Haloarculaceae	sfB	10121	AB098337.1 gg_id:103228 Haloarcula sp. str. OHF-2	16.066	10.035	25.8216	49.1702	12.8362	0	210.624	81.87	41.8113	48.1588	7.03736	35.3295	17.1275	4.81966	4.52425	180.858	152.514	169.471	140.145	183.876	202.89	0.5	0.5	0.667	0.667	0.5	0.25	1	0.667	0.5	0.667	0.333	0.667	0.667	0.5	0.667	0.667	0.667	0.667	0.667	0.667	0.667
Archaea	Halobacteria_Halobacteriales	Unclassified	Unclassified	Unclassified	sfA	10050	AY498648.1 gg_id:100634 related to ADL group isolate str. CSW6.14.5	259.652	194.303	271.588	119.98	71.9113	47.992	257.876	279.132	262.083	176.266	198.15	211.122	90.694	76.5522	95.4618	375.135	388.129	405.2	257.551	471.99	335.854	0.8	0.8	0.8	0.8	0.8	0.8	0.8	0.8	0.8	0.8	0.8	0.8	0.8	0.8	1	0.8	0.8	0.8	0.8	0.8	0.8
Archaea	Thermoplasmata_Eury	Thermoplasmatales_CL	Thermoplasmatales	Unclassified	sfA	9611	AF325184.1 gg_id:32461 hot spring clone A10	8.70915	11.0769	22.8294	0	2.73263	2.17733	3.52603	3.69966	1.47956	22.9525	9.93509	16.2832	0	0	1.96051	3.03804	8.31895	7.18147	0.0343157	9.82337	6.64556	0.5	0.75	0.667	0.25	0.4	0.25	0.5	0.5	0.25	0.5	0.5	0.5	0.2	0.25	0.4	0	0.5	1	0.167	0.5	0
Archaea	Thermoprotei_Cren	Sulfolobales_CL	Sulfolobales	Sulfolobus_FM	sfA	9732	X90485.1 gg_id:950 Sulfolobus thuringiensis str. Ron12/I	137.724	126.782	167.157	15.2235	17.043	10.6145	34.3601	50.0051	41.3181	52.6267	22.5609	29.6715	21.8579	15.5836	22.018	5.7438	9.68767	6.38353	10.798	10.9928	32.0535	0.6	1	0.6	0.75	0.75	0.75	0.5	0.75	0.5	0.4	0.6	0.4	0.6	0.6	0.6	0.4	0.2	0.6	0.4	0.6	0.4
Archaea	ANME1	Unclassified	Unclassified	Unclassified	sfA	10123	AF356641.1 gg_id:68325 Guaymas Basin clone G72_C3	103.212	9.2125	49.593	79.6172	32.0365	2.99383	177.277	183.67	149.326	100.113	99.3509	168.161	0.978712	7.34998	5.42911	347.856	298.389	272.117	80.23	204.225	87.9135	0.5	0.667	0.5	0.25	0.25	0.333	0.5	0.5	0.5	0.25	1	0.667	0	0	0.5	0.5	0.5	0.5	0.5	0.5	0.5
Archaea	Thaumarchaeota	Cenarchaeales_CL	Cenarchaeales	Cenarchaeum_FM	sfA	9156	AB193986.1 gg_id:108951 deep-sea vent clone Sc-EA02	1797.28	1580.96	1537.66	482.865	787.105	858.957	787.551	829.759	785.22	662.788	720.005	832.079	598.972	668.246	932.788	548.594	621.447	534.705	746.627	831.884	846.164	0.833	0.833	0.667	0.667	0.833	0.833	0.714	0.857	0.714	0.714	0.714	0.714	0.833	0.833	1	0.857	0.714	0.857	0.714	0.857	0.714
Archaea	Methanomicrobia_Eury	Methanomicrobiales_CL	Methanomicrobiales	Methanoregulaceae	sfA	9208	AB162774.1 gg_id:100055 anaerobic digested sludge isolate str. NOBI-1	9.73694	8.33512	5.91052	13.2112	12.5845	7.8021	1.80053	4.93288	6.13744	31.9081	24.0098	45.8889	19.4519	16.0655	17.7577	17.3026	3.83952	7.09494	5.49051	17.2104	4.28358	0.5	0.5	0.4	0.75	0.8	0.8	0.333	0.5	0.333	0.75	1	0.75	0.75	0.6	0.75	0.75	0.25	0.667	0.333	0.75	0.5
Archaea	Halobacteria_Halobacteriales	Unclassified	Unclassified	Unclassified	sfC	9292	L37444.1 gg_id:594 Halobaculum gomorrense	16.066	10.035	25.8216	49.1702	12.8362	0	329.984	81.87	41.8113	48.1588	7.03736	35.3295	17.1275	4.81966	4.52425	180.858	152.514	169.471	140.145	183.876	202.89	0.5	0.5	0.667	0.667	0.5	0.25	1	0.667	0.5	0.667	0.333	0.667	0.667	0.5	0.667	0.667	0.667	0.667	0.667	0.667	0.667
Archaea	Methanomicrobia_Eury	Methanocellales_CL	Methanocellales	Methanocellaceae	sfA	9933	AF050620.1 gg_id:533 contaminated aquifer clone WCHD3-34	1.29826	0	3.32467	3.32467	0.647202	4.08249	3.0759	162.069	3.17832	5.21918	4.13962	1.57897	3.05848	6.02457	1.35728	198.232	114.652	81.9668	1.23536	1.94908	1.76147	0.333	0.333	0.333	0.333	0.333	0.667	0.333	1	0.333	0.333	0.333	0.333	0.5	0	0.333	1	1	1	0.333	0.333	0.333
Archaea	Thermoplasmata_Eury	pMC2A33_CL	Unclassified	Unclassified	sfB	9966	AF119123.1 gg_id:526 deep-sea sediment clone CRA12-27cm	3.40793	0.383854	2.05021	3.32467	1.07867	10.3423	1.61297	1.273	0	3.08406	0	0.592115	0	0	0	1.05e-16	0	0.0865237	0.549051	0.272872	0	0	0.5	0	0	0	1	0	0	0	0	0	0	0	0	0	0	0	0	0	0	0
Archaea	Methanomicrobia_Eury	Methanosarcinales_CL	Methanosarcinales	Unclassified	sfA	8982	AY714826.1 gg_id:101452 Eel River sediment clone GZfos18C8	8.51081	3.44372	28.1212	12.3655	7.72327	3.75589	54.8561	58.6377	35.9844	42.4453	10.763	33.1979	1.90849	3.01229	1.8097	58.9638	87.2652	61.7614	9.72277	52.0962	37.5857	0.4	0.286	0.833	0.375	0.429	0.429	0.857	0.556	0.5	0.5	0.333	0.571	0.286	0.333	0.286	0.889	1	0.778	0.5	0.778	0.667
Archaea	Thaumarchaeota	Cenarchaeales_CL	Cenarchaeales	Cenarchaeum_FM	sfA	8981	AB050238.1 gg_id:31165 deep subsurface clone SAGMA-8	4547.15	5259.9	2436.1	0	879.547	3.81033	610.604	1.59125	707.395	598.367	561.333	0	5.13824	0	1026.1	0	513.455	313.908	2.05894	5.61336	808.997	1	1	0.5	0.333	0.5	0.667	0.5	0.333	0.5	0.5	0.5	0.333	0.667	0.333	0.5	0.333	0.5	0.5	0.333	0.667	0.5
Archaea	pMC2A15	Unclassified	Unclassified	Unclassified	sfA	9673	AB019718.1 gg_id:136217 Genetic archaea deep-sea hydrothermal vent clone pMC2A15	289.079	482.285	254.226	124.5	72.918	34.429	733.94	607.342	525.025	540.659	437.662	382.605	144.482	82.8981	149.64	546.729	629.254	481.879	2049.74	848.143	1595.9	1	1	0.75	0.5	1	0.75	0.75	1	1	0.75	0.75	0.75	1	0.5	1	0.75	0.75	1	0.75	0.75	0.75
Archaea	Thermoplasmata_Eury	terrestrial_group_CL	WCHD3-02_OR	Unclassified	sfB	9510	AF050619.1 gg_id:712 contaminated aquifer clone WCHD3-33	16.6069	12.2833	24.8796	0.904078	0.733495	1.51635	4.85142	5.64895	7.58961	5.5948	6.51991	4.73692	0	1.10164	3.80037	3.28217	7.28289	3.93394	8.92207	6.61129	6.88576	0.667	1	1	0.125	0	0.444	0.4	0.4	0.333	0.125	0.25	0.286	0.125	0.111	0.429	0.333	0.556	0.429	0.571	0.714	0.375
Archaea	Unclassified	Unclassified	Unclassified	Unclassified	sfD	9295	AB012050.1 gg_id:691 alkaline saltern clone MSP8	80.438	3.07083	18.5627	6.29938	4.74614	8.16499	4.57634	5.17157	9.09657	16.2506	17.3864	16.1845	0	3.37376	6.22085	5.2691	6.02591	6.5758	1.78441	5.14558	3.84322	1	0.333	1	0.333	0.333	1	0.333	0.333	0.333	0	0.667	0.667	0	0.333	0.5	0.667	0.333	0.5	0.333	0.5	0.333
Archaea	ANME1	Unclassified	Unclassified	Unclassified	sfA	9197	AF356644.1 gg_id:68320 Guaymas Basin clone G72_C59	71.6567	30.4342	47.0625	68.185	25.3847	6.12374	162.123	145.6	156.87	85.7605	62.7153	116.054	3.34393	5.78359	2.03591	265.781	278.916	228.173	99.4239	201.821	113.428	0.4	0.75	0.6	0.4	0.4	0.5	0.6	0.6	0.6	0.4	1	0.75	0	0	0.333	0.6	0.6	0.6	0.6	0.6	0.6
Archaea	Thermoplasmata_Eury	pMC2A33_CL	Unclassified	Unclassified	sfC	9281	AY592273.1 gg_id:100044 deep-sea mud volcano clone Amsterdam-1A-44; BC20-1A-44	0	1.75476	7.20345	0.174983	0.215734	0	1.87555	5.01245	7.7814	2.13512	8.07226	5.13166	0.611695	3.85573	8.9354	0	4.74607	1.61511	1.304	3.15751	0	0	0	0	0	0.25	0	0	0.333	0	0	0	0	0.25	0.5	1	0	0	0	0	0	0
Archaea	Methanomicrobia_Eury	Methanosarcinales_CL	Methanosarcinales	Methanosaetaceae	sfB	9092	AB071701.1 gg_id:72392 Methanothrix thermophila str. PT	155.51	41.2917	456.68	373.738	157.486	20.4669	1060.59	946.557	939.358	776.412	77.5834	629.023	16.1977	11.6274	9.09375	856.999	937.832	817.69	112.908	714.78	515.448	1	1	0.875	0.889	0.875	0.714	1	0.889	1	0.875	0.875	0.875	0.571	0.667	0.714	0.778	0.889	0.778	0.778	0.875	0.778
Archaea	ANME1	Unclassified	Unclassified	Unclassified	sfA	9594	AB019758.1 gg_id:746 hydrothermal vent clone pISA16	103.212	30.4342	66.5488	100.528	37.6456	9.25365	241.496	217.286	232.784	125.082	62.7153	116.054	5.0159	7.34998	4.18494	397.438	414.908	341.769	149.067	302.712	169.902	0.5	0.75	0.75	0.5	0.5	0.667	0.75	0.75	0.75	0.5	1	0.75	0	0	0.5	0.75	0.75	0.75	0.75	0.75	0.75
Archaea	pISA7	Unclassified	Unclassified	Unclassified	sfA	9870	AB019733.1 gg_id:136293 Genetic archaea deep-sea hydrothermal vent clone pISA7	34.458	64.3778	51.0891	13.9403	29.2319	35.9259	49.9646	71.6594	36.3863	73.4638	44.7769	60.8562	23.7338	16.2663	21.4902	98.7838	105.053	94.4262	82.4262	131.472	63.7066	0.5	1	0.6	0.4	0.5	0.75	0.8	0.8	0.5	0.6	0.6	0.8	0.75	0.5	0.5	0.8	0.6	0.8	0.75	0.8	0.8
Archaea	Thermococci_Eury	Unclassified	Unclassified	Unclassified	sfA	9079	AJ585956.2 gg_id:100032 enrichment hydrothermal black smoker clone T17a-60	99.452	14.9429	14.4808	5.20574	4.53041	18.9156	28.9022	42.0091	35.1442	45.5492	36.4701	47.4876	4.73044	4.81966	1.50808	18.9047	4.26613	2.85528	15.5793	10.0339	27.1427	0.833	0.667	0.4	0.167	0.167	1	1	0.667	0.8	0.833	0.714	0.714	0.4	0.25	0.4	0.833	0.25	0.167	0.667	0.714	0.833
Archaea	Halobacteria_Halobacteriales	Halococcus_CL	Halococcus_OR	Halococcus_FM	sfB	9768	AB074300.1 gg_id:17995 Halobacterium sp. str. NCIMB 718	5.19304	4.27723	5.76276	10.7614	10.1395	8.70932	14.1416	11.457	16.7136	18.2078	53.0907	26.8425	84.4139	123.865	5.65532	3.9637	12.1585	7.49872	5.42188	3.46937	10.5288	0	0.5	0.5	0.5	0.5	0.5	0.5	0.5	0.5	0.5	0.5	0.5	0.5	1	0.5	0.5	0.5	0.5	0.5	0.5	0.5
Archaea	Halobacteria_Halobacteriales	Unclassified	Unclassified	Unclassified	sfB	9971	AB073365.1 gg_id:27978 Halobacterium sp. str. NCIMB 763	6.4372	0	1.88398	0	0	1.08867	10.278	9.42818	11.6173	4.38885	5.17453	9.86858	0	0	0	1.47155	5.49264	5.62404	6.10819	0.350835	1.80151	0.5	0	0	0	0	0.5	0.5	1	0.5	0	0	0	0	0	0	0	0.5	0.5	0.5	0	0
Archaea	Korarchaeota	Unclassified	Unclassified	Unclassified	sfA	9689	AB007304.1 gg_id:884 hot water habitat clone pOWA19	1256.07	1615.87	1419.08	2315.64	1961.45	1941.04	1064.74	994.438	1046.08	1212.27	1217.05	974.187	1826.13	1796.62	1818.84	637.865	685.524	655.077	1231.52	502.98	955.712	0.857	1	0.857	1	0.857	0.857	0.857	0.857	0.857	0.857	0.857	0.857	0.857	0.857	0.857	0.857	0.857	0.857	0.857	0.857	0.857
Archaea	Thermoplasmata_Eury	pMC2A33_CL	Unclassified	Unclassified	sfD	9140	AY592470.1 gg_id:102551 deep-sea mud volcano clone Napoli-2A-05; BC07-2A-05	2.92108	14.4768	15.9584	3.32467	1.2944	0	28.0582	36.9171	35.5095	4.033	0	0.394743	0	0	1.35728	24.5417	34.1824	12.7478	46.9438	7.83531	34.7491	0.333	0.667	1	0	0	0	0.667	0.667	0.667	0.333	0.333	0.333	0.25	0.333	0.333	0.667	0.667	0.5	0.5	0.5	0.667
Archaea	Thaumarchaeota	Cenarchaeales_CL	Cenarchaeales	Cenarchaeum_FM	sfA	9548	AY505052.1 gg_id:104308 carbonate hydrothermal chimney at Lost City Field Mid-Atlantic Ridge clone LC1231a82	1797.28	1580.96	2016.85	612.265	941.175	858.957	787.551	974.583	785.22	801.499	720.005	832.079	598.972	668.246	932.788	548.594	621.447	534.705	746.627	831.884	846.164	0.833	0.833	0.8	0.8	1	0.833	0.714	1	0.714	0.833	0.714	0.714	0.833	0.833	0.833	0.857	0.714	0.857	0.714	0.857	0.714
Archaea	Methanomicrobia_Eury	Methanosarcinales_CL	Methanosarcinales	Methanosarcinaceae	sfA	8886	AY570661.1 gg_id:108527 biodegraded Canadian oil reservoir clone PL-7A3	7.57318	2.63214	6.09522	238.793	85.934	11.6124	377.936	302.895	353.962	221.38	7.17535	12.0397	0.815593	2.97212	5.05208	217.236	382.21	379.608	52.6631	82.1083	99.7101	0.6	0.5	0.6	0.8	0.8	0.8	0.8	0.8	0.8	0.8	0.2	0.6	0.2	0.2	0.6	0.8	0.8	1	0.8	0.8	0.8
Archaea	Thermoplasmata_Eury	pMC2A33_CL	Unclassified	Unclassified	sfB	9715	AB019738.1 gg_id:429 hydrothermal vent clone pMC2A33	4.54391	13.3801	5.9844	5.24949	4.74614	3.67424	1.05031	0	3.06872	3.20268	1.24189	0.592115	3.18081	5.30162	0.904851	1.68516	5.8126	3.34558	2.60799	5.53539	1.36114	0.333	1	0.333	0	0.667	0.5	0.2	0.25	0	0	0	0.333	0	0	0.333	0	0.333	0	0.2	0.667	0.333
Archaea	Thermoplasmata_Eury	E3_CL	marine_group_II_OR	SB95-72_FM	sfA	9561	AJ133625.1 gg_id:715 hypersaline brine sediment clone KTK31A	5.84217	7.34807	9.08743	3.14969	4.09894	0	2.47573	1.7106	1.64396	11.0314	12.8328	9.47383	1.71275	2.40983	3.39319	1.85131	1.25318	2.19193	0.411788	1.87112	5.04422	0	1	1	0	0.5	0	0	0.5	0	0	1	0	0	0	1	0	0	0	0	0	0
Archaea	ANME1	Unclassified	Unclassified	Unclassified	sfA	8912	AF356640.1 gg_id:70411 Guaymas Basin clone G72_C2	8.2764	65.2552	20.7238	23.8852	5.71695	6.12374	66.2444	33.297	83.8967	26.9262	26.0796	63.9484	3.91485	0.240983	0.791745	50.1514	119.078	69.9977	68.2882	98.3312	81.9886	0	1	0.5	0.5	0.5	0.5	0.5	0.5	0.5	0.5	1	1	0	0	0	0.5	0.5	0.5	0.5	0.5	0.5
Archaea	SAGMEG-1	Unclassified	Unclassified	Unclassified	sfB	9842	AB050222.1 gg_id:43427 deep subsurface clone SAGMA-Q	54.5269	76.387	90.3201	51.9116	22.8139	49.1714	23.8945	33.6948	26.3581	34.5177	27.5285	48.4547	19.0033	19.7606	33.5926	17.8485	12.4384	14.2476	16.3343	17.5417	21.4313	0.5	1	0.75	0.8	0.667	0.8	0.75	0.75	0.75	0.5	0.5	0.75	0.8	0.667	0.75	1	0.5	0.75	0.75	0.6	0.6
Archaea	Methanomicrobia_Eury	Methanomicrobiales_CL	Methanomicrobiales	Methanofollis_FM	sfA	10090	Y16428.1 gg_id:328 Methanofollis liminatans str. DSM 4140	7.41089	6.69003	4.13736	19.0731	11.0024	7.62066	8.43997	6.40479	12.0557	27.717	12.0567	22.8951	5.68876	11.0852	13.2711	5.07923	4.61275	7.42181	1.95599	12.7275	16.4938	0.5	0.5	0.4	1	1	0.75	0.5	0.5	0.4	0.6	0.667	0.667	0.333	0.6	0.8	0.6	0.333	0.6	0.167	0.667	0.6
Archaea	Thaumarchaeota	Cenarchaeales_CL	Cenarchaeales	Unclassified	sfB	9014	AB050208.1 gg_id:18486 deep subsurface clone SAGMA-D	675.96	366.307	266.417	31.6281	102.258	369.057	328.521	388.239	242.911	178.875	249.723	408.033	191.175	25.9458	64.169	427.213	379.65	439.108	258.054	645.643	406.82	1	1	0.75	0.667	0.667	1	0.667	1	0.571	0.667	0.5	0.8	0.8	0.4	0.4	0.833	0.8	0.833	0.667	0.833	0.667
Archaea	Methanobacteria_Eury	Methanobrevibacter_CL	Methanobrevibacter_OR	Methanobrevibacter_FM	sfA	9983	M59139.1 gg_id:57 Methanosphaera stadtmaniae	31.2934	0.987054	2.03174	15.7922	4.4585	1.56496	5.02647	9.28894	0.493187	4.50747	3.10472	1.05265	3.50705	0	0.848298	1.61396	1.37316	1.03828	4.34665	1.38385	4.43037	1	0.167	0.4	0.333	0.4	0.167	0.5	0.5	0.167	0.167	0.167	0.2	0	0	0.167	0.167	0.167	0.167	0.4	0.333	0.4
Archaea	Methanomicrobia_Eury	Methanosarcinales_CL	Methanosarcinales	Methanosarcinaceae	sfE	9210	AJ238002.1 gg_id:516 Methanimicrococcus blatticola str. PA	15.4709	9.65119	6.53851	4.54955	1.9416	2.99383	21.9814	6.12632	25.8649	4.98194	6.41642	14.6055	0	2.40983	1.58349	3.93996	3.62621	3.11485	4.52967	2.45584	4.00335	0.667	1	0.667	0.333	0	0.333	1	1	0.75	0	0.333	0.667	0	0.333	0.333	0.333	0.333	0.333	0.333	0	0.333
Archaea	Methanobacteria_Eury	Methanobrevibacter_CL	Methanobrevibacter_OR	Methanobrevibacter_FM	sfA	8996	AY351438.1 gg_id:102979 rumen fluid sheep grazing on forage clone CSIRO1.05	314.21	0.526429	2.03174	22.2478	10.2833	10.4784	3.97617	8.2586	1.51244	5.45641	4.88475	2.12174	3.50705	0	0.271455	1.61396	1.37316	1.03828	5.42188	0.982337	2.92244	1	0.143	0.4	0.444	0.375	0.25	0.4	0.429	0.143	0.143	0.143	0.167	0	0	0.143	0.167	0.167	0.167	0.5	0.286	0.333
Archaea	ANME1	Unclassified	Unclassified	Unclassified	sfA	8986	AF356646.1 gg_id:68319 Guaymas Basin clone G72_C65	103.212	9.2125	49.593	79.6172	32.0365	2.99383	177.277	183.67	149.326	100.113	99.3509	168.161	0.978712	7.34998	5.42911	347.856	298.389	272.117	80.23	204.225	87.9135	0.5	0.667	0.5	0.25	0.25	0.333	0.5	0.5	0.5	0.25	1	0.667	0	0	0.5	0.5	0.5	0.5	0.5	0.5	0.5
Archaea	Thermoplasmata_Eury	terrestrial_group_CL	Unclassified	Unclassified	sfC	9589	AF255608.1 gg_id:22294 hot spring clone SRI-298	0.9196	2.4128	6.26146	0.466621	0.970802	2.72166	4.67012	9.97185	8.80431	7.55199	5.24352	4.53955	0.978712	0.562293	0	9.96858	6.75471	8.27743	2.29915	4.14505	10.0884	0	0	0	0.2	0.25	0.5	0.5	0.6	0.4	0	0	0	0.2	0.2	0.2	1	0.4	0.75	0.333	0.4	0.5
Archaea	Thermoplasmata_Eury	Thermoplasmatales_CL	Thermoplasmatales	Thermoplasmataceae	sfA	9314	AF544224.1 gg_id:58154 acid mine drainage clone ASL1	764.864	1458.57	1046.49	1137.26	1023.36	1893.01	1056.91	671.409	646.76	818.847	705.392	574.351	1148.7	1296.41	970	459.634	551.811	517.974	859.71	332.104	719.022	0.667	1	0.667	0.667	0.571	0.6	0.8	0.667	0.5	0.5	0.429	0.5	0.5	0.6	0.5	0.5	0.667	0.5	0.5	0.833	0.5
Archaea	Halobacteria_Halobacteriales	Halobacteriaceae_CL	Halobacteriaceae_OR	Halobacteriaceae	sfA	9012	X03407.1 gg_id:633 Halobacterium halobium	3.02927	1.53542	0	0	0	0	4.65136	3.50076	0.876778	7.47291	5.58849	7.69749	0.978712	1.92786	1.8097	3.22792	6.77248	8.8831	3.2943	2.96261	1.04087	0	0	0	0	0	0	0	0	0	0	0	0	0	0	0	0	0	1	0	0	0
Archaea	pSL4	Unclassified	Unclassified	Unclassified	sfA	8923	U63341.1 gg_id:838 hot spring clone pSL4	24.3424	3.94821	3.87878	1.0499	6.90348	0	11.2158	8.47342	4.0551	21.2919	36.4287	31.3821	15.4147	0.963932	0	4.62827	12.6917	8.13323	4.5983	16.6452	14.332	0.5	0.333	0.333	0.333	0.333	0.333	1	1	0.333	0.5	0.333	0.333	1	0.333	0.333	0.25	0.667	0.667	0.25	0.75	0.667
Archaea	pUWA2	Unclassified	Unclassified	Unclassified	sfA	10063	AB007307.1 gg_id:849 hot water habitat clone pUWA2	24.0178	13.1059	11.1376	25.7225	19.7396	25.4022	18.8805	32.8063	20.3303	27.8158	10.0386	29.507	8.80841	7.47047	6.33396	35.6179	29.7029	27.1108	14.5041	94.2056	20.8708	0.667	0.75	0.5	0.6	0.75	0.8	0.6	0.6	0.75	0.5	0.5	1	0.25	0.6	1	0.8	0.6	0.6	0.6	0.8	0.6
Archaea	Halobacteria_Halobacteriales	Halorubrum_CL	Halorubrum_OR	Halorubrum_FM	sfA	9107	AY498640.1 gg_id:99383 cf. Halorubrum sodomense clone CSWFA042	15.9037	15.2079	27.8718	22.5728	2.01352	4.08249	116.959	58.5183	38.0668	38.3728	13.6608	30.0005	20.1859	7.47047	13.5728	110.794	104.04	117.355	82.0144	110.708	109.412	0.6	0.6	0.75	0.75	0.4	0.4	1	0.75	0.6	0.75	0.5	0.75	0.75	0.6	0.75	0.75	0.75	0.75	0.75	0.75	0.75
Archaea	ANME1	Unclassified	Unclassified	Unclassified	sfA	9862	AF419626.1 gg_id:30999 Guaymas Basin hydrothermal sediment clone GBa2r045	103.212	30.4342	66.5488	100.528	37.6456	9.25365	241.496	217.286	232.784	125.082	62.7153	116.054	5.0159	7.34998	4.18494	397.438	414.908	341.769	149.067	302.712	169.902	0.5	0.75	0.75	0.5	0.5	0.667	0.75	0.75	0.75	0.5	1	0.75	0	0	0.5	0.75	0.75	0.75	0.75	0.75	0.75
Archaea	pUWA2	Unclassified	Unclassified	Unclassified	sfA	9189	AB007308.1 gg_id:937 hot water habitat clone pUWA36	20.0689	9.54152	18.8952	8.22419	3.23601	0	8.06486	2.42666	4.32909	0.830323	15.1096	0	5.38292	4.57867	5.65532	5.50645	9.41215	4.55691	8.37302	8.42004	10.6889	1	0.5	0.5	1	0	0	0.5	0	0	0	0.5	0	1	0	1	0.5	0.5	0.5	0.5	0.5	0.5

## Sheet: Processed PhyloChip Data
Domain	Phylum	Class	Order	Family	Subfamily	OTU	Rep. ProkMSA ID	Rep. Accession	Rep. ProkMSA Name	Soil pre-treatment 1-positive fraction	Soil pre-treatment 2-positive fraction	Soil pre-treatment 3-positive fraction	pH 5.5 no amendment 1-positive fraction	pH 5.5 no amendment 2-positive fraction	pH 5.5 no amendment 3-positive fraction	pH 5.5 G2P 1-positive fraction	pH 5.5 G2P 2-positive fraction	pH 5.5 G2P 3-positive fraction	pH 5.5 G3P 1-positive fraction	pH 5.5 G3P 2-positive fraction	pH 5.5 G3P 3-positive fraction	pH 6.8 no amendment 1-positive fraction	pH 6.8 no amendment 2-positive fraction	pH 6.8 no amendment 3-positive fraction	pH 6.8 G2P 1-positive fraction	pH 6.8 G2P 2-positive fraction	pH 6.8 G2P 3-positive fraction	pH 6.8 G3P 1-positive fraction	pH 6.8 G3P 2-positive fraction	pH 6.8 G3P 3-positive fraction		Soil pre-treatment 1-fluorescence	Soil pre-treatment 2-fluorescence	Soil pre-treatment 3-fluorescence	pH 5.5 no amendment 1-fluorescence	pH 5.5 no amendment 2-fluorescence	pH 5.5 no amendment 3-fluorescence	pH 5.5 G2P 1-fluorescence	pH 5.5 G2P 2-fluorescence	pH 5.5 G2P 3-fluorescence	pH 5.5 G3P 1-fluorescence	pH 5.5 G3P 2-fluorescence	pH 5.5 G3P 3-fluorescence	pH 6.8 no amendment 1-fluorescence	pH 6.8 no amendment 2-fluorescence	pH 6.8 no amendment 3-fluorescence	pH 6.8 G2P 1-fluorescence	pH 6.8 G2P 2-fluorescence	pH 6.8 G2P 3-fluorescence
Archaea	Euryarchaeota	Methanobacteria	Methanobacteriales	Methanobacteriaceae	sfA	9132	99411	AY351463.1	rumen fluid sheep grazing on forage clone CSIRO1.30	1	1	1	1	1	1	1	1	1	1	1	1	1	1	1	1	1	1	1	1	1		274.663	584.569	419.871	304.289	451.12	341.505	246.02	239.306	317.949	176.908	82.4103	68.8581	569.728	520.308	585.938	240.438	258.312	262.899
Archaea	Euryarchaeota	Methanobacteria	Methanobacteriales	Methanobacteriaceae	sfA	9688	105094	AY351477.1	rumen fluid sheep fed grain-based diet clone CSIRO2.11	1	1	1	1	1	1	1	1	1	1	1	1	1	1	1	1	1	1	1	1	1		274.663	584.569	419.871	304.289	451.12	341.505	246.02	239.306	317.949	176.908	82.4103	68.8581	569.728	520.308	585.938	240.438	258.312	262.899
Archaea	Crenarchaeota	Thermoprotei	Unclassified	Unclassified	sfA	10112	223945	EF552404.1	Fervidococcus fontis str. 940	1	1	1	1	1	1	1	1	1	1	1	1	1	1	1	1	1	1	1	1	1		1633.73	827.074	1295.92	1430.03	1321.28	1330.13	1458.65	2117.42	1852.78	2229.46	2303.07	2206.45	924.336	979.01	932.927	1651.6	1561.98	1286.57
Archaea	Euryarchaeota	Methanobacteria	Methanobacteriales	Methanobacteriaceae	sfA	9432	103939	AY351457.1	rumen fluid sheep grazing on forage clone CSIRO1.24	1	1	1	1	1	1	1	1	1	1	1	1	1	1	1	1	1	1	1	1	1		274.663	584.569	419.871	304.289	451.12	341.505	246.02	239.306	317.949	176.908	82.4103	68.8581	569.728	520.308	585.938	240.438	258.312	262.899
Archaea	Euryarchaeota	Methanomicrobia	Methanosarcinales	Methanosarcinaceae	sfD	9855	88818	AY299516.1	carbonate hydrothermal vent chimney clone LC1022a-1	1	1	1	1	1	1	0.8	0.4	0.8	1	1	1	1	1	1	1	0.4	0.4	0.2	0.2	0.8		57.0098	96.2457	117.912	434.928	361.771	400.651	8.25837	3.54608	6.27993	254.017	96.3611	11.3403	237.727	460.902	454.326	246.211	8.27925	8.02644
Archaea	Euryarchaeota	Methanobacteria	Methanobacteriales	Methanobacteriaceae	sfA	9262	100911	AY351485.1	rumen fluid sheep fed grain-based diet clone CSIRO2.19	1	1	1	1	1	1	1	1	1	1	1	1	1	1	1	1	1	1	1	1	1		274.663	584.569	419.871	304.289	451.12	341.505	246.02	239.306	317.949	176.908	82.4103	68.8581	569.728	520.308	585.938	240.438	258.312	262.899
Archaea	Euryarchaeota	Thermoplasmata	E2	WCHD3-02	sfA	9239	63282	AF523939.1	coal effluent wetland clone ARCP130	1	1	1	1	1	1	1	1	1	1	1	1	1	1	1	1	1	1	1	1	1		130.674	186.059	318.106	162.948	129.369	142.915	156.44	131.607	146.618	153.46	115.849	74.5736	41.2034	123.344	48.511	424.651	359.112	497.771
Archaea	Crenarchaeota	Thermoprotei	Unclassified	Unclassified	sfA	9095	18084	AF325182.1	hot spring clone A6	1	1	1	1	1	1	1	1	1	1	1	1	1	1	1	1	1	1	1	1	1		420.641	633.296	541.413	611.954	551.449	497.79	259.652	252.85	314.514	290.034	211.635	158.401	597.474	583.607	601.83	444.638	235.752	397.408
Archaea	Euryarchaeota	Methanobacteria	Methanobacteriales	MSBL1	sfA	9625	131094	AY226367.3	from the brine water of Discovery, Mediterranean Sea clone DBBA-136	1	1	1	1	1	1	1	1	1	1	1	1	1	1	1	1	1	1	1	1	1		274.663	584.569	419.871	304.289	451.12	341.505	246.02	239.306	317.949	176.908	82.4103	68.8581	569.728	520.308	585.938	240.438	258.312	262.899
Archaea	Euryarchaeota	Methanomicrobia	Unclassified	Unclassified	sfA	9040	103626	AJ578125.1	microbial mat clone BS-K-E9	1	1	1	1	1	1	1	1	1	1	1	0.625	1	1	1	1	1	1	0.714	0.714	0.714		182.893	784.45	688.096	898.592	975.211	873.537	165.25	66.8181	434.17	446.681	173.358	30.2558	1039.49	1029.78	967.03	759.356	119.132	740.623
Archaea	Crenarchaeota	Unclassified	Unclassified	Unclassified	sfA	8953	108918	AB193956.1	deep-sea vent clone MaSc-NEA01	0.917	1	0.917	0.917	1	0.917	1	1	0.909	0.909	1	1	1	0.917	1	0.917	0.917	0.917	1	1	1		1199.85	953.359	1152.87	1151.17	1150.99	1077.5	1269.99	1577.3	1442.19	1317.48	1433.89	1416.02	815.842	910.307	846.663	1164.18	1031.39	1069.02
Archaea	Euryarchaeota	Methanobacteria	Methanobacteriales	Methanobacteriaceae	sfA	9820	103075	AY351451.1	rumen fluid sheep grazing on forage clone CSIRO1.18	1	1	1	1	1	1	1	1	1	1	1	1	1	1	1	1	1	1	1	1	1		274.663	584.569	419.871	304.289	451.12	341.505	246.02	239.306	317.949	176.908	82.4103	68.8581	569.728	520.308	585.938	240.438	258.312	262.899
Archaea	Crenarchaeota	Unclassified	Unclassified	Unclassified	sfA	10163	105220	AB113632.1	subsurface geothermal water clone HAuD-LA30	1	1	1	1	1	1	1	1	1	1	1	1	1	1	1	1	1	1	1	1	1		566.62	682.023	593.857	543.009	537.048	480.803	273.283	266.395	317.949	296.771	257.155	203.036	569.728	560.516	585.938	413.975	258.312	393.164
Archaea	Euryarchaeota	Methanobacteria	Methanobacteriales	Methanobacteriaceae	sfA	10033	104804	AY351475.1	rumen fluid sheep fed grain-based diet clone CSIRO2.09	1	1	1	1	1	1	1	1	1	1	1	1	1	1	1	1	1	1	1	1	1		274.663	584.569	419.871	304.289	451.12	341.505	246.02	239.306	317.949	176.908	82.4103	68.8581	569.728	520.308	585.938	240.438	258.312	262.899
Archaea	Euryarchaeota	Halobacteria	Halobacteriales	Halobacteriaceae	sfA	10066	639	AB012051.1	alkaline saltern clone MSP9	1	1	1	1	1	1	1	1	1	1	1	1	1	1	1	1	1	1	1	1	1		681.784	392.545	446.934	574.293	494.561	427.758	48.1438	35.863	130.659	924.084	995.396	827.93	526.151	626.321	547.234	403.063	72.2364	230.727
Archaea	Euryarchaeota	Methanobacteria	Methanobacteriales	Methanobacteriaceae	sfA	9049	103512	AY351454.1	rumen fluid sheep grazing on forage clone CSIRO1.21	1	1	1	1	1	1	1	1	1	1	1	1	1	1	1	1	1	1	1	1	1		274.663	584.569	419.871	304.289	451.12	341.505	246.02	239.306	317.949	176.908	82.4103	68.8581	569.728	520.308	585.938	240.438	258.312	262.899
Archaea	Euryarchaeota	Methanomicrobia	Methanomicrobiales	Methanomicrobiaceae	sfA	9720	39372	AF419645.1	Guaymas Basin hydrothermal sediment clone CS_R002	1	1	1	1	1	1	1	1	1	1	1	1	1	1	1	1	1	1	1	1	1		566.62	682.023	593.857	680.9	565.85	514.778	273.283	266.395	311.078	296.771	257.155	203.036	625.22	606.697	617.721	475.301	213.191	401.651
Archaea	Euryarchaeota	Methanobacteria	Methanobacteriales	Methanobacteriaceae	sfA	9964	106760	AY351440.1	rumen fluid sheep grazing on forage clone CSIRO1.07	1	1	1	1	1	1	1	1	1	1	1	1	1	1	1	1	1	1	1	1	1		274.663	584.569	419.871	304.289	451.12	341.505	246.02	239.306	317.949	176.908	82.4103	68.8581	569.728	520.308	585.938	240.438	258.312	262.899
Archaea	Euryarchaeota	Methanobacteria	Methanobacteriales	Methanobacteriaceae	sfA	9923	104658	AY351474.1	rumen fluid sheep fed grain-based diet clone CSIRO2.08	1	1	1	1	1	1	1	1	1	1	1	1	1	1	1	1	1	1	1	1	1		274.663	584.569	419.871	304.289	451.12	341.505	246.02	239.306	317.949	176.908	82.4103	68.8581	569.728	520.308	585.938	240.438	258.312	262.899
Archaea	Euryarchaeota	Methanomicrobia	Methanomicrobiales	Methanospirillaceae	sfA	9955	101865	AB175345.1	mesophilic anaerobic BSA digester clone BSA1A-10	1	1	1	1	1	1	1	1	1	1	1	1	1	1	1	1	1	1	1	1	1		2355.84	996.566	1515.43	1875.32	1998.53	2229.32	2747.22	3604.17	2761.58	3790.83	3688.83	2651.17	1237.24	1065.89	1046.82	2715.39	2399.33	4148.36
Archaea	Euryarchaeota	Methanobacteria	Methanobacteriales	Methanobacteriaceae	sfA	9542	99249	AY351462.1	rumen fluid sheep grazing on forage clone CSIRO1.29	1	1	1	1	1	1	1	1	1	1	1	1	1	1	1	1	1	1	1	1	1		274.663	584.569	419.871	304.289	451.12	341.505	246.02	239.306	317.949	176.908	82.4103	68.8581	569.728	520.308	585.938	240.438	258.312	262.899
Archaea	Euryarchaeota	Thermoplasmata	E2	pMC2A33	sfA	9061	105390	AJ578149.1	microbial mat clone BS-S-316	1	1	1	0.5	0.5	1	0	0	0	0	0	0	1	1	1	0	0	0	0	0	0		114.889	113.651	74.8626	46.5511	27.2502	74.5261	1.08188	1.09673	1.10822	0	0	0	170.296	315.854	87.8504	4.033	3.72566	1.97372
Archaea	Euryarchaeota	Methanobacteria	Methanobacteriales	Methanobacteriaceae	sfA	9406	105811	AY351494.1	rumen fluid sheep fed quality grain-based diet clone CSIRO3.06	1	1	1	1	1	1	1	1	1	1	1	1	1	1	1	1	1	1	1	1	1		274.663	584.569	419.871	304.289	451.12	341.505	246.02	239.306	317.949	176.908	82.4103	68.8581	569.728	520.308	585.938	240.438	258.312	262.899
Archaea	Crenarchaeota	Unclassified	Unclassified	Unclassified	sfA	9698	103294	AJ576209.1	landfill leachate clone GZK8	1	1	1	1	1	1	1	1	1	1	1	1	1	1	1	1	1	1	1	1	1		656.87	717.496	696.983	611.954	612.712	497.79	300.547	414.124	395.857	447.169	342.477	354.497	581.88	608.777	586.775	553.944	270.628	415.566
Archaea	Euryarchaeota	Methanobacteria	Methanobacteriales	Unclassified	sfA	10024	101987	AY592526.1	deep-sea mud volcano clone Napoli-3A-19	1	1	1	1	1	1	0.5	0.5	0.5	0.5	0.5	1	1	1	1	0.5	1	0.5	0	0	0		171.304	422.951	192.241	367.645	396.142	309.283	208.749	30.4342	100.571	186.794	74.9675	35.1094	708.932	653.998	549.137	200.404	123.878	174.674
Archaea	Euryarchaeota	Methanobacteria	Methanobacteriales	Methanobacteriaceae	sfA	9588	103372	AY351453.1	rumen fluid sheep grazing on forage clone CSIRO1.20	1	1	1	1	1	1	1	1	1	1	1	1	1	1	1	1	1	1	1	1	1		274.663	584.569	419.871	304.289	451.12	341.505	246.02	239.306	317.949	176.908	82.4103	68.8581	569.728	520.308	585.938	240.438	258.312	262.899
Archaea	Euryarchaeota	Methanobacteria	Methanobacteriales	Methanobacteriaceae	sfA	9952	86	U55237.1	Methanobrevibacter woesei str. GS	1	1	1	1	1	1	1	1	1	1	1	1	1	1	1	1	1	1	1	1	1		274.663	584.569	419.871	304.289	451.12	341.505	246.02	239.306	317.949	176.908	82.4103	68.8581	569.728	520.308	585.938	240.438	258.312	262.899
Archaea	Crenarchaeota	Thermoprotei	Desulfurococcales	Unclassified	sfA	9826	78319	AB087499.1	Caldisphaera lagunensis str. IC-154	1	1	1	1	1	1	1	1	1	1	1	1	1	1	1	1	1	1	1	1	1		656.87	717.496	696.983	611.954	612.712	497.79	300.547	414.124	395.857	447.169	342.477	354.497	581.88	608.777	586.775	553.944	270.628	415.566
Archaea	Euryarchaeota	Methanobacteria	Methanobacteriales	Methanobacteriaceae	sfA	9270	105658	AY351493.1	rumen fluid sheep fed quality grain-based diet clone CSIRO3.05	1	1	1	1	1	1	1	1	1	1	1	1	1	1	1	1	1	1	1	1	1		274.663	584.569	419.871	304.289	451.12	341.505	246.02	239.306	317.949	176.908	82.4103	68.8581	569.728	520.308	585.938	240.438	258.312	262.899
Archaea	Euryarchaeota	Methanobacteria	Methanobacteriales	Methanobacteriaceae	sfA	9145	104507	AY351473.1	rumen fluid sheep fed grain-based diet clone CSIRO2.07	1	1	1	1	1	1	1	1	1	1	1	1	1	1	1	1	1	1	1	1	1		274.663	584.569	419.871	304.289	451.12	341.505	246.02	239.306	317.949	176.908	82.4103	68.8581	569.728	520.308	585.938	240.438	258.312	262.899
Archaea	Euryarchaeota	Methanobacteria	Methanobacteriales	Methanobacteriaceae	sfA	9288	103795	AY351456.1	rumen fluid sheep grazing on forage clone CSIRO1.23	1	1	1	1	1	1	1	1	1	1	1	1	1	1	1	1	1	1	1	1	1		274.663	584.569	419.871	304.289	451.12	341.505	246.02	239.306	317.949	176.908	82.4103	68.8581	569.728	520.308	585.938	240.438	258.312	262.899
Archaea	Euryarchaeota	Halobacteria	Halobacteriales	Halobacteriaceae	sfA	10082	100481	AY498647.1	cf. Halorubrum saccharovorum isolate str. CSW5.28.5	1	1	1	0.75	1	1	1	1	1	0.75	0.75	0.75	0.75	0.75	0.75	0.75	0.5	1	1	0.75	1		82.0144	110.708	109.412	74.8344	58.5183	56.6618	35.2153	26.2666	28.4813	22.5728	10.2474	15.9217	110.794	104.04	117.355	38.3728	13.9712	30.0005
Archaea	Euryarchaeota	Methanobacteria	Methanobacteriales	Methanobacteriaceae	sfA	9055	99156	AY351449.1	rumen fluid sheep grazing on forage clone CSIRO1.16	1	1	1	1	1	1	1	1	1	1	1	1	1	1	1	1	1	1	1	1	1		274.663	584.569	419.871	304.289	451.12	341.505	246.02	239.306	317.949	176.908	82.4103	68.8581	569.728	520.308	585.938	240.438	258.312	262.899
Archaea	Euryarchaeota	Archaeoglobi	Archaeoglobales	Archaeoglobaceae	sfA	9108	104760	AB111029.1	hydrothermal fluid clone AB111029	1	1	1	1	1	1	1	1	1	1	1	0.5	1	1	1	1	1	1	0.5	1	1		178.579	642.671	441.009	538.996	574.204	537.739	183.92	143.891	371.587	230.102	131.706	32.3878	781.56	765.957	679.153	451.815	240.409	462.442
Archaea	Crenarchaeota	Unclassified	Unclassified	Unclassified	sfD	10019	104592	AJ579323.1	marine sediment clone HMMVCen-26	1	1	1	1	1	1	0.75	1	1	1	1	1	1	1	1	1	1	1	0.75	0.75	1		656.87	717.496	593.857	611.954	612.712	497.79	300.547	414.124	480.636	447.169	342.477	354.497	581.88	608.777	586.775	553.944	328.065	415.566
Archaea	Euryarchaeota	Methanobacteria	Methanobacteriales	Methanobacteriaceae	sfA	9932	95844	AY196673.1	Methanobrevibacter sp. str. ZA-10	1	1	1	1	1	1	1	1	1	1	1	1	1	1	1	1	1	1	1	1	1		274.663	584.569	419.871	304.289	451.12	341.505	246.02	239.306	317.949	176.908	82.4103	68.8581	569.728	520.308	585.938	240.438	258.312	262.899
Archaea	Euryarchaeota	Methanobacteria	Methanobacteriales	Methanobacteriaceae	sfA	9755	99717	AY351465.1	rumen fluid sheep grazing on forage clone CSIRO1.32	1	1	1	1	1	1	1	1	1	1	1	1	1	1	1	1	1	1	1	1	1		274.663	584.569	419.871	304.289	451.12	341.505	246.02	239.306	317.949	176.908	82.4103	68.8581	569.728	520.308	585.938	240.438	258.312	262.899
Archaea	Euryarchaeota	Methanobacteria	Methanobacteriales	Methanobacteriaceae	sfA	9368	104192	AY351471.1	sheep fed grain-based diet clone CSIRO2.05	1	1	1	1	1	1	1	1	1	1	1	1	1	1	1	1	1	1	1	1	1		274.663	584.569	419.871	304.289	451.12	341.505	246.02	239.306	317.949	176.908	82.4103	68.8581	569.728	520.308	585.938	240.438	258.312	262.899
Archaea	Euryarchaeota	Methanobacteria	Methanobacteriales	Methanobacteriaceae	sfA	9087	100602	AY351483.1	rumen fluid sheep fed grain-based diet clone CSIRO2.17	1	1	1	1	1	1	1	1	1	1	1	1	1	1	1	1	1	1	1	1	1		274.663	584.569	419.871	304.289	451.12	341.505	246.02	239.306	317.949	176.908	82.4103	68.8581	569.728	520.308	585.938	240.438	258.312	262.899
Archaea	Euryarchaeota	Methanobacteria	Methanobacteriales	Methanobacteriaceae	sfA	10051	103224	AY351452.1	rumen fluid sheep grazing on forage clone CSIRO1.19	1	1	1	1	1	1	1	1	1	1	1	1	1	1	1	1	1	1	1	1	1		274.663	584.569	419.871	304.289	451.12	341.505	246.02	239.306	317.949	176.908	82.4103	68.8581	569.728	520.308	585.938	240.438	258.312	262.899
Archaea	Crenarchaeota	Unclassified	Unclassified	Unclassified	sfA	9131	100121	AY592502.1	deep-sea mud volcano clone Napoli-2A-39	1	1	1	1	1	1	1	1	1	1	1	1	1	1	1	1	1	1	1	1	1		294.703	191.088	215.5	268.729	166.246	344.848	275.718	109.508	82.2301	496.514	484.862	637.413	171.317	118.625	167.568	419.788	601.901	711.524
Archaea	Crenarchaeota	Unclassified	Unclassified	Unclassified	sfB	9181	108942	AB193977.1	deep-sea vent clone Sd-NA	1	1	1	1	1	1	1	1	1	1	1	1	1	1	1	1	1	1	1	1	1		656.87	717.496	696.983	611.954	612.712	497.79	300.547	414.124	395.857	447.169	342.477	354.497	581.88	608.777	586.775	553.944	270.628	415.566
Archaea	Crenarchaeota	Unclassified	Unclassified	Unclassified	sfA	9126	107678	AJ576215.1	landfill leachate clone GZK15	1	1	1	1	1	1	1	1	1	1	1	1	1	1	1	1	1	1	1	1	1		3369.04	1170.99	1792.34	1846.55	2039.19	2827.99	2738.46	2765.83	2681.46	3405.95	3431.14	4159.24	1393.01	1420.65	1444.37	2729.39	3422.33	4030.43
Archaea	Euryarchaeota	Methanobacteria	Methanobacteriales	Methanobacteriaceae	sfA	9806	100449	AY351482.1	rumen fluid sheep fed grain-based diet clone CSIRO2.16	1	1	1	1	1	1	1	1	1	1	1	1	1	1	1	1	1	1	1	1	1		274.663	584.569	419.871	304.289	451.12	341.505	246.02	239.306	317.949	176.908	82.4103	68.8581	569.728	520.308	585.938	240.438	258.312	262.899
Archaea	Crenarchaeota	Unclassified	Unclassified	Nitrosocaldus	sfA	8956	100311	AB113623.1	subsurface geothermal water clone HAuD-UA44	1	1	1	1	1	1	1	1	1	1	1	1	1	1	1	1	1	1	1	1	1		416.249	664.676	541.413	686.001	551.449	533.903	186.787	168.347	234.999	290.034	211.635	158.401	605.164	583.607	598.686	444.638	154.511	419.809
Archaea	Euryarchaeota	Methanobacteria	Methanobacteriales	MSBL1	sfA	9443	129560	AY226377.3	from the brine water of Urania, Mediterranean Sea clone UBBA-104	1	1	1	0.5	1	0.5	1	0.5	0.5	1	1	0.5	0.5	0.5	0.5	1	0.5	1	0.5	0.5	0.5		141.655	295.676	214.78	153.345	228.464	171.848	126.147	121.024	159.529	96.2406	44.549	35.9259	286.834	261.727	294.988	134.631	130.398	157.897
Archaea	Euryarchaeota	Methanomicrobia	Unclassified	Unclassified	sfA	9620	68322	AF356643.1	Guaymas Basin clone G72_C12	1	1	1	1	1	1	1	1	1	1	1	1	1	0.8	1	1	0.6	1	1	1	1		394.31	658.764	526.494	678.174	630.348	558.507	144.251	168.347	353.56	396.453	303.825	274.253	707.674	706.098	670.501	598.782	106.664	479.284
Archaea	Euryarchaeota	Methanobacteria	Methanobacteriales	Methanobacteriaceae	sfA	9461	77	U55233.1	Methanobrevibacter smithii str. PS	1	1	1	1	1	1	1	1	1	1	1	1	1	1	1	1	1	1	1	1	1		274.663	584.569	419.871	304.289	451.12	341.505	246.02	239.306	317.949	176.908	82.4103	68.8581	569.728	520.308	585.938	240.438	258.312	262.899
Archaea	Euryarchaeota	Methanobacteria	Methanobacteriales	Methanobacteriaceae	sfA	9930	125	U55238.1	Methanobrevibacter gottschalkii str. HO	1	1	1	1	1	1	1	1	1	1	1	1	1	1	1	1	1	1	1	1	1		274.663	584.569	419.871	304.289	451.12	341.505	246.02	239.306	317.949	176.908	82.4103	68.8581	569.728	520.308	585.938	240.438	258.312	262.899
Archaea	Euryarchaeota	Methanobacteria	Methanobacteriales	Methanobacteriaceae	sfA	9757	122	U55234.1	Methanobrevibacter smithii str. ALI	1	1	1	1	1	1	1	1	1	1	1	1	1	1	1	1	1	1	1	1	1		274.663	584.569	419.871	304.289	451.12	341.505	246.02	239.306	317.949	176.908	82.4103	68.8581	569.728	520.308	585.938	240.438	258.312	262.899
Archaea	Euryarchaeota	Halobacteria	Halobacteriales	Halobacteriaceae	sfA	9690	100008	AY498644.1	cf. Halorubrum sodomense isolate str. CSW4.11.5	1	1	1	1	1	1	1	1	1	1	1	0.5	1	1	1	1	0.5	1	1	1	1		207.404	384.223	311.381	210.624	266.495	212.125	139.184	130.565	171.885	113.039	54.6885	32.9321	375.293	336.411	377.705	144.298	132.675	149.114
Archaea	Euryarchaeota	Thermoplasmata	E2	Unclassified	sfA	9347	99169	AY592255.1	deep-sea mud volcano clone Amsterdam-1A-26	1	1	1	1	1	1	1	1	1	1	1	1	1	1	1	0.5	1	1	0.5	1	1		194.776	390.226	247.367	199.446	253.129	208.015	246.02	239.306	317.949	176.908	82.4103	68.8581	442.32	418.081	361.929	122.235	258.312	262.899
Archaea	Crenarchaeota	Unclassified	Unclassified	Unclassified	sfA	9807	105679	AB113635.1	subsurface geothermal water clone HAuD-LA43	1	1	1	1	1	1	1	1	1	1	1	1	1	1	1	1	1	1	1	1	1		566.62	682.023	593.857	543.009	537.048	480.803	273.283	266.395	317.949	296.771	257.155	203.036	569.728	560.516	585.938	413.975	258.312	393.164
Archaea	Crenarchaeota	Unclassified	Unclassified	Unclassified	sfA	9622	105063	AB113631.1	subsurface geothermal water clone HAuD-LA27	1	1	1	1	1	1	1	1	1	1	1	1	1	1	1	1	1	1	1	1	1		566.62	682.023	593.857	543.009	537.048	480.803	273.283	266.395	317.949	296.771	257.155	203.036	569.728	560.516	585.938	413.975	258.312	393.164
Archaea	Euryarchaeota	Methanomicrobia	Methanosarcinales	Methanosarcinaceae	sfA	9838	100220	AJ579330.1	marine sediment clone HMMVBeg-32	1	1	1	1	1	1	0.8	0.4	0.8	1	1	1	1	1	1	1	0.4	0.4	0.2	0.2	0.8		57.0098	96.2457	117.912	434.928	361.771	400.651	8.25837	3.54608	6.27993	254.017	96.3611	11.3403	237.727	460.902	454.326	246.211	8.27925	8.02644
Archaea	Unclassified	Unclassified	Unclassified	Unclassified	sfB	9261	203065	AY592555.1	microbial deep-sea volcanoes eastern species or conservation function concept Napoli mud volcano Eastern Mediterranean 1910m water depth	1	1	1	1	1	1	1	1	1	1	1	1	1	1	1	1	1	1	1	1	1		1772.88	876.736	1539.53	1837.59	1334.98	1825.89	2285.8	2400.95	2088.56	2531.83	3188.76	3219.45	1070.72	1139.54	1161.21	2031.09	2943.89	1433.11
Archaea	Euryarchaeota	Halobacteria	Halobacteriales	Halobacteriaceae	sfA	10015	104488	AY498650.1	cf. Halogeometricum borinquense isolate str. CSW2.24.4	1	1	1	1	1	1	1	1	1	1	0.8	0.8	1	1	1	1	0.8	1	1	1	1		144.355	277.9	187.143	131.964	128.812	151.865	161.417	105.322	160.027	51.8532	21.861	24.6764	259.563	233.748	247.65	58.1226	71.8225	96.9752
Archaea	Euryarchaeota	Methanomicrobia	Methanomicrobiales	Methanospirillaceae	sfA	9827	99581	AY692060.1	UASB reactor clone M40	1	1	1	1	1	1	1	1	1	1	1	1	1	1	1	1	1	1	1	1	1		1633.73	827.074	1295.92	1430.03	1321.28	1330.13	1458.65	2117.42	1852.78	2229.46	2303.07	2206.45	924.336	979.01	932.927	1651.6	1561.98	1286.57
Archaea	Euryarchaeota	Unclassified	Unclassified	Unclassified	sfC	8875	108925	AB193961.1	deep-sea vent clone Ma-NA02	1	1	1	1	1	1	1	1	1	0.75	1	0.75	1	1	1	1	1	1	1	0.75	1		1510.64	811.072	1560.55	733.94	629.42	571.111	289.079	482.285	271.348	152.76	129.98	57.6992	635.093	764.757	630.873	609.457	437.662	564.483
Archaea	Euryarchaeota	Methanobacteria	Methanobacteriales	Methanobacteriaceae	sfA	9515	98950	AY351460.1	rumen fluid sheep grazing on forage clone CSIRO1.27	1	1	1	1	1	1	1	1	1	1	1	1	1	1	1	1	1	1	1	1	1		274.663	584.569	419.871	304.289	451.12	341.505	246.02	239.306	317.949	176.908	82.4103	68.8581	569.728	520.308	585.938	240.438	258.312	262.899
Archaea	Crenarchaeota	Unclassified	Unclassified	Unclassified	sfC	9761	105066	AY627488.1	deep-sea clone BC05-2A-09	1	1	1	1	1	1	1	1	1	1	1	1	1	1	1	1	1	1	1	1	1		566.62	682.023	593.857	543.009	537.048	480.803	273.283	266.395	317.949	296.771	257.155	203.036	569.728	560.516	585.938	413.975	258.312	393.164
Archaea	Unclassified	Unclassified	Unclassified	Unclassified	sfA	9553	101424	AY522884.1	mesophilic soil prairie Curtis Prairie UW Arboretum clone MCS12	1	1	1	1	1	1	1	1	1	1	1	1	1	1	1	1	1	1	1	1	1		1633.73	827.074	1295.92	1430.03	1321.28	1330.13	1458.65	2117.42	1852.78	2229.46	2303.07	2206.45	924.336	979.01	932.927	1651.6	1561.98	1286.57
Archaea	Euryarchaeota	Methanobacteria	Methanobacteriales	Methanobacteriaceae	sfA	9906	103131	AY351439.1	rumen fluid sheep grazing on forage clone CSIRO1.06	1	1	1	1	1	1	1	1	1	1	1	1	1	1	1	1	1	1	1	1	1		274.663	584.569	419.871	304.289	451.12	341.505	246.02	239.306	317.949	176.908	82.4103	68.8581	569.728	520.308	585.938	240.438	258.312	262.899
Archaea	Euryarchaeota	Methanobacteria	Methanobacteriales	Methanobacteriaceae	sfA	9965	123	U55235.1	Methanobrevibacter smithii str. B181	1	1	1	1	1	1	1	1	1	1	1	1	1	1	1	1	1	1	1	1	1		274.663	584.569	419.871	304.289	451.12	341.505	246.02	239.306	317.949	176.908	82.4103	68.8581	569.728	520.308	585.938	240.438	258.312	262.899
Archaea	Euryarchaeota	Methanomicrobia	Unclassified	Unclassified	sfA	9736	68323	AF356642.1	Guaymas Basin clone G72_C6	1	1	1	1	1	1	1	1	1	1	1	1	1	1	1	1	0.75	1	1	1	1		458.526	699.954	541.413	710.008	601.335	533.903	186.787	266.395	304.927	447.169	342.477	354.497	648.503	631.867	629.633	551.216	154.511	419.809
Archaea	Euryarchaeota	Archaeoglobi	Archaeoglobales	Archaeoglobaceae	sfA	9182	754	AB019735.1	hydrothermal vent clone pMC2A228	1	1	1	1	1	1	1	1	1	1	1	1	1	1	1	1	1	1	1	1	1		2262.77	956.96	419.871	1583.64	1485.51	2079.88	2676.31	2732	2554.07	3351.01	4076.61	4728.89	1247.26	1163.45	1276.4	1972.49	3227.35	2745.44
Archaea	Euryarchaeota	Methanobacteria	Methanobacteriales	MSBL1	sfA	9362	132875	AY226347.3	from the brine water of L'Atalante, Mediterranean Sea clone ABBA-35	1	1	1	0.5	1	0.5	1	0.5	0.5	1	1	0.5	0.5	0.5	0.5	1	0.5	1	0.5	0.5	0.5		141.655	295.676	214.78	153.345	228.464	171.848	126.147	121.024	159.529	96.2406	44.549	35.9259	286.834	261.727	294.988	134.631	130.398	157.897
Archaea	Euryarchaeota	Methanobacteria	Methanobacteriales	Methanobacteriaceae	sfA	9163	126	U55239.1	Methanobrevibacter gottschalkii str. PG	1	1	1	1	1	1	1	1	1	1	1	1	1	1	1	1	1	1	1	1	1		274.663	584.569	419.871	304.289	451.12	341.505	246.02	239.306	317.949	176.908	82.4103	68.8581	569.728	520.308	585.938	240.438	258.312	262.899
Archaea	Euryarchaeota	Methanobacteria	Methanobacteriales	Methanobacteriaceae	sfA	8974	101235	AY351487.1	rumen fluid sheep fed grain-based diet clone CSIRO2.21	1	1	1	1	1	1	1	1	1	1	1	1	1	1	1	1	1	1	1	1	1		274.663	584.569	419.871	304.289	451.12	341.505	246.02	239.306	317.949	176.908	82.4103	68.8581	569.728	520.308	585.938	240.438	258.312	262.899
Archaea	Euryarchaeota	Methanobacteria	Methanobacteriales	Methanobacteriaceae	sfA	9039	101073	AY351486.1	rumen fluid sheep fed grain-based diet clone CSIRO2.20	1	1	1	1	1	1	1	1	1	1	1	1	1	1	1	1	1	1	1	1	1		274.663	584.569	419.871	304.289	451.12	341.505	246.02	239.306	317.949	176.908	82.4103	68.8581	569.728	520.308	585.938	240.438	258.312	262.899
Archaea	Euryarchaeota	Methanobacteria	Methanobacteriales	Methanobacteriaceae	sfA	9484	104088	AY351458.1	rumen fluid sheep grazing on forage clone CSIRO1.25	1	1	1	1	1	1	1	1	1	1	1	1	1	1	1	1	1	1	1	1	1		274.663	584.569	419.871	304.289	451.12	341.505	246.02	239.306	317.949	176.908	82.4103	68.8581	569.728	520.308	585.938	240.438	258.312	262.899
Archaea	Euryarchaeota	Methanomicrobia	Methanosarcinales	Methanosarcinaceae	sfC	10133	100784	AJ606404.1	with rumen protozoan Ophryoscolex caudatum clone 24	1	1	1	1	1	1	1	1	1	1	1	1	1	1	1	1	1	1	1	0	0		265.878	576.383	488.969	828.993	565.85	553.027	100.291	70.3002	158.919	283.297	166.115	113.766	671.787	606.697	641.544	475.301	95.8323	401.651
Archaea	Crenarchaeota	Thermoprotei	Pyrodictiaceae	Pyrodictiaceae	sfA	9741	878	X99555.1	Pyrolobus fumarii str. 1A	1	1	1	1	1	1	1	1	1	1	1	1	1	1	1	1	1	1	1	1	1		1772.88	876.736	1539.53	1837.59	1334.98	1825.89	2285.8	2400.95	2088.56	2531.83	3188.76	3219.45	1070.72	1139.54	1161.21	2031.09	2943.89	1433.11
Archaea	Unclassified	Unclassified	Unclassified	Unclassified	sfA	8838	100020	AB111479.1	hydrothermal fluid clone AB111479	1	1	1	1	1	1	1	1	1	1	1	1	1	1	1	1	1	1	1	1	1		1772.88	876.736	1539.53	1837.59	1334.98	1825.89	2285.8	2400.95	2088.56	2531.83	3188.76	3219.45	1070.72	1139.54	1161.21	2031.09	2943.89	1433.11
Archaea	Euryarchaeota	Methanobacteria	Methanobacteriales	Methanobacteriaceae	sfA	9335	101399	AY351500.1	rumen fluid sheep fed quality grain-based diet clone CSIRO3.12	1	1	1	1	1	1	1	1	1	1	1	1	1	1	1	1	1	1	1	1	1		274.663	584.569	419.871	304.289	451.12	341.505	246.02	239.306	317.949	176.908	82.4103	68.8581	569.728	520.308	585.938	240.438	258.312	262.899
Archaea	Euryarchaeota	Methanobacteria	Methanobacteriales	Methanobacteriaceae	sfA	9951	104348	AY351472.1	rumen fluid sheep fed grain-based diet clone CSIRO2.06	1	1	1	1	1	1	1	1	1	1	1	1	1	1	1	1	1	1	1	1	1		274.663	584.569	419.871	304.289	451.12	341.505	246.02	239.306	317.949	176.908	82.4103	68.8581	569.728	520.308	585.938	240.438	258.312	262.899
Archaea	Euryarchaeota	Methanobacteria	Methanobacteriales	Methanobacteriaceae	sfA	9623	99096	AY351461.1	rumen fluid sheep grazing on forage clone CSIRO1.28	1	1	1	1	1	1	1	1	1	1	1	1	1	1	1	1	1	1	1	1	1		274.663	584.569	419.871	304.289	451.12	341.505	246.02	239.306	317.949	176.908	82.4103	68.8581	569.728	520.308	585.938	240.438	258.312	262.899
Archaea	Euryarchaeota	Methanobacteria	Methanobacteriales	Methanobacteriaceae	sfA	10097	101398	AY351488.1	rumen fluid sheep fed grain-based diet clone CSIRO2.22	1	1	1	1	1	1	1	1	1	1	1	1	1	1	1	1	1	1	1	1	1		274.663	584.569	419.871	304.289	451.12	341.505	246.02	239.306	317.949	176.908	82.4103	68.8581	569.728	520.308	585.938	240.438	258.312	262.899
Archaea	Euryarchaeota	Methanobacteria	Methanobacteriales	Methanobacteriaceae	sfA	9150	101553	AY552778.3	Methanobacterium beijingense str. 4-1	1	1	1	1	1	1	1	1	1	1	1	1	1	1	1	1	1	1	0	0	1		386.669	297.547	325.632	453.508	248.235	564.316	419.77	159.025	105.06	629.588	721.414	479.557	291.794	194.909	286.163	689.406	1093.27	1203.18
Archaea	Euryarchaeota	Methanobacteria	Methanobacteriales	Methanobacteriaceae	sfA	9252	106912	AY351441.1	rumen fluid sheep grazing on forage clone CSIRO1.08	1	1	1	1	1	1	1	1	1	1	1	1	1	1	1	1	1	1	1	1	1		274.663	584.569	419.871	304.289	451.12	341.505	246.02	239.306	317.949	176.908	82.4103	68.8581	569.728	520.308	585.938	240.438	258.312	262.899
Archaea	Euryarchaeota	Methanobacteria	Methanobacteriales	Methanobacteriaceae	sfA	9784	104945	AY351476.1	rumen fluid sheep fed grain-based diet clone CSIRO2.10	1	1	1	1	1	1	1	1	1	1	1	1	1	1	1	1	1	1	1	1	1		274.663	584.569	419.871	304.289	451.12	341.505	246.02	239.306	317.949	176.908	82.4103	68.8581	569.728	520.308	585.938	240.438	258.312	262.899
Archaea	Euryarchaeota	Methanobacteria	Methanobacteriales	Methanobacteriaceae	sfA	9487	106590	AY351499.1	rumen fluid sheep fed quality grain-based diet clone CSIRO3.11	1	1	1	1	1	1	1	1	1	1	1	1	1	1	1	1	1	1	1	1	1		274.663	584.569	419.871	304.289	451.12	341.505	246.02	239.306	317.949	176.908	82.4103	68.8581	569.728	520.308	585.938	240.438	258.312	262.899
Archaea	Euryarchaeota	Methanobacteria	Methanobacteriales	Methanobacteriaceae	sfA	9522	106432	AY351498.1	rumen fluid sheep fed quality grain-based diet clone CSIRO3.10	1	1	1	1	1	1	1	1	1	1	1	1	1	1	1	1	1	1	1	1	1		274.663	584.569	419.871	304.289	451.12	341.505	246.02	239.306	317.949	176.908	82.4103	68.8581	569.728	520.308	585.938	240.438	258.312	262.899
Archaea	Euryarchaeota	Methanobacteria	Methanobacteriales	Methanobacteriaceae	sfA	9639	103645	AY351455.1	rumen fluid sheep grazing on forage clone CSIRO1.22	1	1	1	1	1	1	1	1	1	1	1	1	1	1	1	1	1	1	1	1	1		274.663	584.569	419.871	304.289	451.12	341.505	246.02	239.306	317.949	176.908	82.4103	68.8581	569.728	520.308	585.938	240.438	258.312	262.899
Archaea	Crenarchaeota	Thermoprotei	Thermoproteales	Thermoproteaceae	sfA	9234	103094	AY538162.2	Thermoproteus tenax str. YS44	1	1	1	1	1	0.667	0	0.667	0	0.667	1	1	0.667	0.667	0.667	0.667	1	0.667	0.667	0.667	1		123.948	379.954	187.997	159.197	186.017	163.19	9.62875	9.2125	7.86838	38.3212	69.4663	73.7571	180.716	207.654	272.319	148.272	24.8377	97.5016
Archaea	Euryarchaeota	Methanobacteria	Methanobacteriales	Methanobacteriaceae	sfA	8985	107070	AY351442.1	rumen fluid sheep grazing on forage clone CSIRO1.09	1	1	1	1	1	1	1	1	1	1	1	1	1	1	1	1	1	1	1	1	1		274.663	584.569	419.871	304.289	451.12	341.505	246.02	239.306	317.949	176.908	82.4103	68.8581	569.728	520.308	585.938	240.438	258.312	262.899
Archaea	Euryarchaeota	Methanomicrobia	Unclassified	Unclassified	sfB	9524	107818	AY592554.1	818 deep-sea mud volcano clone Napoli-4A-07	1	1	1	1	1	1	1	1	1	1	1	1	1	1	1	1	1	1	1	1	1		656.87	717.496	696.983	611.954	612.712	497.79	300.547	414.124	395.857	447.169	342.477	354.497	581.88	608.777	586.775	553.944	270.628	415.566
Archaea	Euryarchaeota	Methanobacteria	Methanobacteriales	MSBL1	sfA	9438	136054	AY164305.3	hypersaline anoxic basin	1	1	1	1	1	1	1	1	1	1	1	1	1	1	1	1	1	1	1	1	1		248.994	490.175	319.267	260.889	281.334	278.76	317.749	215.178	320.11	106.04	57.2773	47.3569	458.507	430.746	474.611	144.18	195.908	224.708
Archaea	Crenarchaeota	Unclassified	Unclassified	Unclassified	sfA	9462	1006	U63343.1	hot spring clone pSL12	1	1	1	1	1	1	1	1	1	1	1	1	1	1	1	1	1	1	1	1	1		656.87	717.496	696.983	611.954	612.712	497.79	300.547	414.124	395.857	447.169	342.477	354.497	581.88	608.777	586.775	553.944	270.628	415.566
Archaea	Euryarchaeota	Methanobacteria	Methanobacteriales	Methanobacteriaceae	sfA	9641	107510	AY351445.1	rumen fluid sheep grazing on forage clone CSIRO1.12	0.5	1	1	0.5	1	0.5	1	0.5	0.5	1	0.5	1	1	1	1	1	1	0.5	1	1	0.5		668.538	367.811	875.372	411.383	253.566	520.313	354.749	81.9803	88.3808	535.098	624.765	450.435	290.228	166.112	219.222	610.762	533.804	452.77
Archaea	Euryarchaeota	Methanobacteria	Methanobacteriales	Methanobacteriaceae	sfA	9370	105255	AY351478.1	rumen fluid sheep fed grain-based diet clone CSIRO2.12	0.5	1	1	0.5	1	0.5	1	0.5	0.5	1	0.5	1	1	1	1	1	1	0.5	1	1	0.5		668.538	367.811	875.372	411.383	253.566	520.313	354.749	81.9803	88.3808	535.098	624.765	450.435	290.228	166.112	219.222	610.762	533.804	452.77
Archaea	Euryarchaeota	Methanobacteria	Methanobacteriales	MSBL1	sfC	9702	138385	AY627495.1	deep-sea microbial eastern mound near Urania brine lake Eastern Mediterranean 3342m water depth	1	1	0	1	1	1	1	1	1	1	1	1	1	1	1	1	1	1	1	1	1		4250.89	1329.35	0.80067	2862.99	2519.91	3818.26	5106.59	5224.69	4790.18	6525.11	8070.82	9388.92	1924.79	1806.6	1966.86	3704.55	6196.39	5227.98
Archaea	Euryarchaeota	Thermococci	Unclassified	Unclassified	sfA	9845	100205	AY099160.1	Thermococcus sp. str. 29-1	0.909	0.929	0.846	0.917	0.917	0.909	0.846	0.7	0.583	0.417	0.462	0.778	0.923	0.636	0.538	1	0.923	0.857	0.545	0.4	0.583		60.6396	157.086	104.669	96.1107	135.471	115.503	173.17	29.3374	148.735	32.2318	17.7882	19.7515	179.698	205.402	123.818	306.335	320.708	389.776
Archaea	Euryarchaeota	Methanobacteria	Methanobacteriales	Methanobacteriaceae	sfA	9169	98996	AY351448.1	rumen fluid sheep grazing on forage clone CSIRO1.15	0.667	1	1	0.667	1	0.667	0.5	0.333	0.333	1	0.667	1	1	1	1	0.5	0.5	0.667	1	1	0.667		155.656	138.619	524.519	35.8605	43.2821	43.7293	179.809	5.81265	10.1956	22.2228	9.49229	24.7671	25.6809	36.902	57.7978	313.506	271.456	11.6449
Archaea	Euryarchaeota	Methanobacteria	Methanobacteriales	Methanobacteriaceae	sfA	9912	107657	AY351446.1	rumen fluid sheep grazing on forage clone CSIRO1.13	0.5	1	1	0.5	1	0.5	1	0.5	0.5	1	0.5	1	1	1	1	1	1	0.5	1	1	0.5		668.538	367.811	875.372	411.383	253.566	520.313	354.749	81.9803	88.3808	535.098	624.765	450.435	290.228	166.112	219.222	610.762	533.804	452.77
Archaea	Euryarchaeota	Methanobacteria	Methanobacteriales	Methanobacteriaceae	sfA	9075	22694	AF242652.1	Methanobrevibacter acididurans str. ATM	0.5	1	1	0.5	1	0.5	1	0.5	0.5	1	0.5	1	1	1	1	1	1	0.5	1	1	0.5		668.538	367.811	875.372	411.383	253.566	520.313	354.749	81.9803	88.3808	535.098	624.765	450.435	290.228	166.112	219.222	610.762	533.804	452.77
Archaea	Euryarchaeota	Thermoplasmata	Thermoplasmatales	Aciduliprofundaceae	sfA	9929	103775	AY251064.1	deep-sea hydrothermal biofilm Edmond vent field on Central Indian Ridge clone FT17A03	0	1	1	1	1	0	0	0	0	0	0	0	1	0	1	0	0	1	0	0	0		0	19.14	9.84824	8.77757	12.0935	9.20616	1.08188	0	1.10822	10.149	2.15734	2.72166	92.7552	4.10615	15.7473	12.2176	2.06981	47.7639
Archaea	Euryarchaeota	Methanobacteria	Methanobacteriales	Methanobacteriaceae	sfA	10138	107365	AY351444.1	rumen fluid sheep grazing on forage clone CSIRO1.11	0.5	1	1	0.5	1	0.5	1	0.5	0.5	1	0.5	1	1	1	1	1	1	0.5	1	1	0.5		668.538	367.811	875.372	411.383	253.566	520.313	354.749	81.9803	88.3808	535.098	624.765	450.435	290.228	166.112	219.222	610.762	533.804	452.77
Archaea	Euryarchaeota	Methanobacteria	Methanobacteriales	MSBL1	sfC	9343	136058	AY164275.3	hypersaline anoxic basin	1	1	0.8	1	1	1	0.8	1	0.8	0.4	0.6	1	1	1	1	1	1	1	0.8	0.5	0.8		110.451	283.643	169.101	144.292	197.448	154.678	336.177	67.01	257.957	37.3297	23.8026	34.5651	303.678	369.678	165.549	574.544	680.761	909.817
Archaea	Euryarchaeota	Methanobacteria	Methanobacteriales	Methanobacteriaceae	sfA	9407	100752	AY351484.1	rumen fluid sheep fed grain-based diet clone CSIRO2.18	0.5	1	1	0.5	1	0.5	1	0.5	0.5	1	0.5	1	1	1	1	1	1	0.5	1	1	0.5		668.538	367.811	875.372	411.383	253.566	520.313	354.749	81.9803	88.3808	535.098	624.765	450.435	290.228	166.112	219.222	610.762	533.804	452.77
Archaea	Euryarchaeota	Methanobacteria	Methanobacteriales	Methanobacteriaceae	sfA	9680	101570	AY351489.1	rumen fluid sheep fed quality grain-based diet clone CSIRO3.01	0.5	1	1	0.5	1	0.5	1	0.5	0.5	1	0.5	1	1	1	1	1	1	0.5	0	0	0.5		191.893	156.453	325.632	227.392	139.195	283.09	419.77	78.5256	57.6276	324.418	362.001	246.447	158.738	115.905	150.292	689.406	1093.27	603.562
Archaea	Euryarchaeota	Methanobacteria	Methanobacteriales	Methanobacteriaceae	sfA	9302	139	U82322.1	Methanobrevibacter filiformis str. RFM-3	0.5	1	1	0.5	1	0.5	1	0.5	0.5	1	0.5	1	1	1	1	1	1	0.5	0	0	0.5		191.893	156.453	325.632	227.392	139.195	283.09	419.77	78.5256	57.6276	324.418	362.001	246.447	158.738	115.905	150.292	689.406	1093.27	603.562
Archaea	Crenarchaeota	Thermoprotei	Sulfolobales	Unclassified	sfA	9071	945	U40813.1	Sulfolobus metallicus str. LM	0.75	1	1	0.75	0.75	0.75	1	0.667	1	0.25	1	0.75	0.75	0.75	0.75	0.5	0.667	1	0.75	0.667	0.75		37.9531	346.313	182.072	123.824	81.6711	42.8525	785.501	15.2445	266.86	7.69924	18.5531	39.8724	97.8582	106.893	107.116	59.3088	19.6632	55.8562
Archaea	Crenarchaeota	Unclassified	Unclassified	Unclassified	sfB	9172	1171	L25305.1	hot spring clone pJP89	1	0.5	1	0.5	0.5	0.5	0.5	1	1	0.5	1	1	0.5	0.5	0.5	1	0.5	0.5	0.5	0.5	0.5		11.1183	11.714	39.0727	11.5534	13.287	17.5904	13.1449	36.6307	17.1775	11.8113	7.33495	22.862	14.3358	25.1435	19.9293	31.6709	21.94	30.8886
Archaea	Euryarchaeota	Archaeoglobi	Archaeoglobales	Archaeoglobaceae	sfA	10064	743	X05567.1	Archaeoglobus fulgidus str. VC-16	1	1	0.714	1	1	1	0.714	1	0.714	0.5	0.571	0.8	1	0.857	0.857	1	1	1	0.714	0.5	0.714		103.462	329.964	194.931	184.292	260.866	201.385	241.952	57.7426	259.59	72.2242	34.6037	30.7548	345.957	356.979	245.681	577.502	608.525	818.737
Archaea	Euryarchaeota	Methanobacteria	Methanobacteriales	MSBL1	sfB	10117	131861	AY226353.3	from the brine water of L'Atalante, Mediterranean Sea clone ABBA-76	1	1	0.75	1	1	1	0.5	1	0.5	0.5	0.75	1	1	1	1	1	1	1	1	0.5	0.75		73.161	236.112	102.846	116.997	167.082	134.64	373.304	33.1211	227.961	42.6958	24.7015	31.027	266.588	295.616	150.609	647.889	830.822	1140.31
Archaea	Crenarchaeota	Thermoprotei	Sulfolobales	Sulfolobus	sfB	9610	938	X90483.1	Sulfolobus solfataricus str. Ron12/III	1	1	0.75	1	0.75	0.5	0.5	0.75	0.75	0.5	1	1	0.75	0.75	0.75	1	0.5	0.75	1	1	1		33.9725	23.9542	40.594	46.5511	37.2751	17.426	24.6669	17.1089	35.9618	15.136	35.9197	100.702	9.06666	13.9449	12.2287	130.539	10.6595	25.3622
Archaea	Euryarchaeota	Methanomicrobia	Methanosarcinales	Methanosaetaceae	sfA	9142	102040	AB092914.2	acetate-degrading methanogenic consortium clone EA02	0.5	1	1	1	1	1	0.5	1	1	1	1	0.5	1	1	1	1	0.5	1	0.5	1	1		85.1028	299.301	356.578	552.162	749.043	452.965	71.9452	30.2696	271.736	367.639	118.222	18.6434	548.628	656.424	565.75	407.392	30.0123	351.025
Archaea	Unclassified	Unclassified	Unclassified	Unclassified	sfE	8887	16893	AB050214.1	deep subsurface clone SAGMA-J	0.8	1	0.75	1	0.8	0.8	0.8	1	1	0.75	1	0.6	1	0.8	0.8	0.8	0.8	0.8	1	0.6	1		2764.42	1008.55	1595.9	784.43	682.674	735.653	506.177	802.475	581.761	246.551	190.924	116.941	594.475	698.685	530.429	599.217	501.101	457.639
Archaea	Euryarchaeota	Halobacteria	Halobacteriales	Halobacteriaceae	sfA	9712	81102	AY208972.1	Natrinema ajinwuensis str. AJ2	0.875	1	0.875	1	1	1	0.375	0.625	0.429	0.571	0.75	0.714	1	1	1	1	0.75	0.625	1	0.5	0.714		70.553	173.936	141.799	99.5667	92.3722	90.6734	24.4866	23.013	24.0928	28.5922	23.7667	28.3597	92.0432	87.5268	118.268	79.2959	21.9745	56.5798
Archaea	Euryarchaeota	Methanobacteria	Methanobacteriales	Methanobacteriaceae	sfA	8853	100349	AY351469.1	rumen fluid sheep fed grain-based diet clone CSIRO2.03	0	1	0	0	1	0	0	0	0	1	0	1	1	1	1	0	0	0	0	0	0		0	15.3588	0.80067	1.27537	30.1542	1.86315	1.08188	0	10.1956	19.2481	2.58881	13.3361	25.6809	36.902	14.4206	1.18618	2.06981	3.94743
Archaea	Crenarchaeota	Thermoprotei	Sulfolobales	Sulfolobus	sfA	9567	954	U38360.1	Sulfolobus sp str. B6/2	0.167	0.333	1	0.333	0.4	0	0.4	0.6	0.2	0.6	0.5	0.6	0.167	0.333	0.75	0.2	0.8	0.2	0.75	0.75	1		8.23576	3.35242	15.4529	7.40842	8.5132	7.53481	17.8871	16.9627	24.0854	26.2474	8.09002	9.61654	2.2548	9.09219	8.47932	8.81724	23.0439	17.1713
Archaea	Euryarchaeota	Thermoplasmata	E2	pMC2A33	sfA	9578	101667	AY592524.1	deep-sea mud volcano clone Napoli-3A-13	0.5	0.5	1	0.5	0.5	0.5	0	0	0	0	0	0	0.5	1	0.5	0	0	0	0	0	0		55.3855	97.3372	74.8626	47.6015	26.3352	35.7287	0	1.09673	0	0	0	1.08867	158.619	315.854	68.0941	4.033	6.83038	0
Archaea	Euryarchaeota	Methanococci	Methanococcales	Methanococcaceae	sfA	9168	48249	AB057722.1	Methanothermococcus okinawensis str. IH1	0.8	1	0.833	0.8	0.8	0.5	0.8	0.5	0.4	0.667	0.5	1	0.667	0.667	0.8	0.5	0.667	0.5	0.2	0.2	0.333		67.0299	95.7877	69.5382	65.7693	62.6423	79.1292	52.6155	51.3268	41.8169	25.7662	2.48094	12.9279	26.7727	32.5026	40.8392	38.1949	74.5132	33.8492
Archaea	Euryarchaeota	Unclassified	Unclassified	ANME1	sfA	9161	104083	AF419630.1	Guaymas Basin hydrothermal sediment clone GBa1r031	0.714	1	0.667	0.75	0.75	0.75	0.5	0.571	0.375	0.444	0.455	0.583	0.625	0.833	0.5	0.4	0.6	0.5	0.273	0.5	0.625		61.329	336.113	111.593	142.579	158.303	126	81.7227	21.781	59.0313	76.0175	29.6035	18.589	270.853	371.313	159.413	104.813	75.8586	178.325
Archaea	Euryarchaeota	Methanomicrobia	Methanomicrobiales	Methanofollis	sfA	9183	22804	AF262035.1	Methanofollis aquaemaris str. N2F9704	0.625	0.875	1	0.857	0.875	0.857	1	0.857	0.75	1	1	1	1	0.75	1	0.857	0.75	0.75	0.75	0.833	1		736.506	416.902	722.637	918.239	646.062	932.278	1221.74	1213.7	842.286	1661.81	1768.05	1505.9	619.875	481.273	585.95	1046.94	913.615	730.867
Archaea	Crenarchaeota	Unclassified	Unclassified	Unclassified	sfA	9503	100051	AY522863.1	mesophilic soil turf field West Madison Agricultural Research Station clone MWS22	0.889	1	0.889	0.889	1	0.889	1	1	0.875	0.875	1	1	1	0.889	1	0.889	0.889	0.889	1	1	1		1315.94	1020.38	1216.63	1294.94	1300.58	1194.92	1346.22	1624.64	1548.65	1606.05	1732.56	1626.33	898.691	979.801	952.222	1333.74	1234.61	1220.4
Archaea	Euryarchaeota	Thermoplasmata	Thermoplasmatales	Thermoplasmataceae	sfA	10132	58156	AF544219.1	acid mine drainage clone AS1	0.6	1	0.6	1	0.8	0.6	0.8	1	0.8	0.8	0.667	0.75	0.6	0.8	0.6	0.6	0.5	0.6	0.6	0.6	0.6		1146.28	440.688	957.655	1581.95	893.674	861.397	1019.57	1458.57	1393.66	1517.45	1279.41	2834.34	612.308	735.196	689.921	1091.91	880.705	763.499
Archaea	Crenarchaeota	Unclassified	Unclassified	Unclassified	sfA	9106	108928	AB193964.1	deep-sea vent clone SSM263-NA01	0.75	1	0.75	0.75	1	0.75	1	1	0.667	0.667	1	1	1	0.75	1	0.75	0.75	0.75	1	1	1		824.331	989.958	997.955	992.503	1099.24	887.463	1039.04	728.555	903.534	410.16	732.848	586.518	825.279	897.86	905.153	820.359	741.924	910.278
Archaea	Euryarchaeota	Methanobacteria	Methanobacteriales	Unclassified	sfC	9488	245	AF119124.1	deep-sea sediment clone CRA13-11cm	0.6	1	0.6	0.6	0.8	0.4	0.6	0.75	0.5	0.4	0.333	0.5	1	0.8	1	0.2	0.5	0.4	0.4	0	0.333		12.5367	44.1922	13.8249	14.9544	16.3103	14.3938	10.8549	17.7121	15.1827	4.66621	5.28548	6.25982	34.7318	26.8944	39.2433	10.3988	15.5753	17.0397
Archaea	Crenarchaeota	Unclassified	Unclassified	Unclassified	sfA	9116	50397	AF325183.1	hot spring clone A9	0.8	0.8	1	0.8	0.8	0.2	0.6	0.6	0.2	0.2	0.8	0.8	0.8	0.8	0.8	0.6	0.4	0.8	0.6	0.6	0.8		19.5371	31.3542	30.4788	18.1053	39.7548	7.45261	7.57318	5.84921	4.39595	1.98314	12.5845	18.8702	33.4185	27.872	35.6285	36.4156	8.14126	17.9608
Archaea	Euryarchaeota	Thermoplasmata	E2	WCHD3-02	sfA	9711	99334	AJ576219.1	landfill leachate clone GZK24	0	1	0	0.5	0.5	0	0.5	1	0.5	0.5	0	0	0.5	1	0	0	0	0	0	0	0		0.137263	53.6193	2.04171	4.61385	10.8603	5.80865	3.02927	11.0769	8.64414	2.71223	0	0	3.15672	17.0912	2.04773	8.066	1.44887	7.89486
Archaea	Euryarchaeota	Methanopyri	Methanopyrales	Methanopyraceae	sfA	8898	62897	AE010349.1	Methanopyrus kandleri str. AV19	0.667	1	0.833	1	0.833	1	1	0.833	1	1	1	0.667	1	0.833	0.833	1	1	1	0.8	0.8	0.8		881.913	530.959	867.726	1312.53	865.085	1103.46	1057.11	1112.96	1531.38	1604.24	1758.88	1426.02	942.758	841.241	746.339	1310.29	1247.68	979.029
Archaea	Euryarchaeota	Methanobacteria	Methanobacteriales	Methanobacteriaceae	sfA	9278	100034	AY351467.1	rumen fluid sheep fed grain-based diet clone CSIRO2.01	0	1	0	0	1	0	0	0	0	1	0	1	1	1	1	0	0	0	0	0	0		0	15.3588	0.80067	1.27537	30.1542	1.86315	1.08188	0	10.1956	19.2481	2.58881	13.3361	25.6809	36.902	14.4206	1.18618	2.06981	3.94743
Archaea	Unclassified	Unclassified	Unclassified	Unclassified	sfA	9377	56356	AF356635.1	Guaymas Basin clone G26_C56	0.846	0.929	0.769	0.846	0.917	0.917	0.75	0.8	0.667	0.5	0.538	0.909	0.929	0.692	0.786	0.643	0.917	0.857	0.75	0.462	0.769		354.986	218.739	320.494	345.108	342.477	324.824	515.43	592.918	554.255	478.053	478.674	651.294	276.043	327.91	243.29	558.59	788.267	638.135
Archaea	Euryarchaeota	Thermoplasmata	Unclassified	Unclassified	sfA	9770	134808	AY592484.1	deep-sea mud volcano clone Napoli-2A-20	0.667	0.667	1	0.667	0.667	0.667	0.5	1	0	0	0	0	0.667	1	0.667	0	0.5	0.5	0	0	0		25.1191	7.52346	44.0368	9.82788	11.6957	15.234	1.89329	4.60625	0.387878	0	1.9416	1.08867	9.7787	164.646	9.34456	8.65909	15.5236	4.24349
Archaea	Euryarchaeota	Methanobacteria	Methanobacteriales	Unclassified	sfB	9653	46	M32222.1	Methanothermus fervidus	1	0.75	0.75	1	0.75	1	0.75	0.75	0.75	0.667	0.5	1	1	0.75	1	1	1	1	0.333	0.667	1		274.663	160.721	172.785	304.289	139.951	341.505	144.107	111.647	71.4804	176.908	41.5288	68.8581	291.794	105.72	286.163	240.438	258.312	262.899
Archaea	Euryarchaeota	Thermoplasmata	E2	WCHD3-02	sfA	9717	99429	AJ576232.1	landfill leachate clone GZK56	0	1	0.5	0	0	0	0	1	0	0.5	0	0	1	1	0	1	0	0	0	0	0		2.05894	61.7859	23.0593	11.9285	2.38688	3.8359	0	10.7479	8.31167	11.4614	0	0	26.6541	53.9132	2.65339	46.7353	2.27679	14.2108
Archaea	Euryarchaeota	Thermoplasmata	Thermoplasmatales	Thermoplasmataceae	sfA	9358	104684	NC_005877.1	Picrophilus torridus str. DSM 9790	0.75	1	0.75	1	1	0.75	1	1	1	0.75	0.75	1	0.75	1	0.75	0.75	0.75	0.75	0.75	0.75	0.75		1715.99	638.305	1434.08	1581.95	1330.84	1288.21	1524.75	2182.16	2084.46	2264.72	2547.82	3219.45	917.441	1096.56	1033.58	1633.84	1760.27	1137.55
Archaea	Euryarchaeota	Methanobacteria	Methanobacteriales	Methanobacteriaceae	sfA	9502	138	U41095.1	Methanobrevibacter cuticularis str. RFM-1	0	1	0	0	1	0	0	0	0	1	0	1	1	1	1	0	0	0	0	0	0		0	15.3588	0.80067	1.27537	30.1542	1.86315	1.08188	0	10.1956	19.2481	2.58881	13.3361	25.6809	36.902	14.4206	1.18618	2.06981	3.94743
Archaea	Crenarchaeota	Unclassified	Unclassified	Unclassified	sfA	10125	99227	AY627473.1	deep-sea clone BC05-1A-50	0.875	1	0.875	0.875	1	0.875	1	1	0.857	0.857	1	1	1	0.875	1	0.875	0.875	0.875	1	1	1		1258.74	1044.32	1197.96	1289.72	1296.22	1268.99	1462.73	1556.89	1442.31	1527.74	1697.7	1461.75	921.112	967.505	959.932	1349.93	1344.27	1283.47
Archaea	Euryarchaeota	Thermoplasmata	E2	WCHD3-02	sfA	10087	107533	AJ576214.1	landfill leachate clone GZK14	0	1	0	0.5	0.5	0	0.5	1	0.5	0.5	0	0	0.5	1	0	0	0	0	0	0	0		0.137263	53.6193	2.04171	4.61385	10.8603	5.80865	3.02927	11.0769	8.64414	2.71223	0	0	3.15672	17.0912	2.04773	8.066	1.44887	7.89486
Archaea	Euryarchaeota	Thermoplasmata	Unclassified	Unclassified	sfA	10074	54	AB019736.1	hydrothermal vent clone pMC2A24	0.5	1	0.5	1	1	0.5	1	0.5	0	0.2	0.333	0.4	0.5	0	0.5	0	0	0.5	0	0	0.667		2.60799	6.27605	8.68727	7.35216	8.71211	9.86375	10.2779	5.53847	2.71515	0	0	0	2.70576	4.13281	4.72996	8.89632	4.76057	5.13166
Archaea	Crenarchaeota	Thermoprotei	Thermoproteales	Thermofilaceae	sfB	9458	73046	AF419633.1	Guaymas Basin hydrothermal sediment clone GBa2r048	0.333	1	0.5	0.5	0.5	0.5	0	0	0	0	0	0	0.333	0.5	0.333	0.5	0	0	0.5	0	0.5		1.23536	308.384	67.7367	59.1924	45.3109	56.059	0	1.09673	3.54631	0	0	2.04125	20.9815	47.4074	13.1516	24.969	0	2.63e-15
Archaea	Crenarchaeota	Thermoprotei	Unclassified	Unclassified	sfA	9850	921	X99562.1	Ignicoccus islandicus str. Ko18	0	0	0	0	0	0	0	1	0.5	0.5	0.5	0.5	0	0	0.5	0.5	0	0.5	0.5	1	1		2.53936	4.69729	12.3703	8.96513	14.56	16.9328	18.392	34.2179	22.3307	34.3841	41.9602	49.5343	4.41465	4.34612	6.22971	36.9494	7.55481	20.2306
Archaea	Euryarchaeota	Halobacteria	Halobacteriales	Halobacteriaceae	sfB	10121	103228	AB098337.1	Haloarcula sp. str. OHF-2	0.667	0.667	0.667	1	0.667	0.5	0.5	0.5	0.667	0.667	0.5	0.25	0.667	0.667	0.667	0.667	0.333	0.667	0.667	0.5	0.667		140.145	183.876	202.89	210.624	81.87	41.8113	16.066	10.035	25.8216	49.1702	12.8362	0	180.858	152.514	169.471	48.1588	7.03736	35.3295
Archaea	Euryarchaeota	Halobacteria	Halobacteriales	Halobacteriaceae	sfA	10050	100634	AY498648.1	isolate str. CSW6.14.5	0.8	0.8	0.8	0.8	0.8	0.8	0.8	0.8	0.8	0.8	0.8	0.8	0.8	0.8	0.8	0.8	0.8	0.8	0.8	0.8	1		257.551	471.99	335.854	257.876	279.132	262.083	259.652	194.303	271.588	119.98	71.9113	47.992	375.135	388.129	405.2	176.266	198.15	211.122
Archaea	Euryarchaeota	Thermoplasmata	Thermoplasmatales	Unclassified	sfA	9611	32461	AF325184.1	hot spring clone A10	0.167	0.5	0	0.5	0.5	0.25	0.5	0.75	0.667	0.25	0.4	0.25	0	0.5	1	0.5	0.5	0.5	0.2	0.25	0.4		0.0343157	9.82337	6.64556	3.52603	3.69966	1.47956	8.70915	11.0769	22.8294	0	2.73263	2.17733	3.03804	8.31895	7.18147	22.9525	9.93509	16.2832
Archaea	Crenarchaeota	Thermoprotei	Sulfolobales	Sulfolobus	sfA	9732	950	X90485.1	Sulfolobus thuringiensis str. Ron12/I	0.4	0.6	0.4	0.5	0.75	0.5	0.6	1	0.6	0.75	0.75	0.75	0.4	0.2	0.6	0.4	0.6	0.4	0.6	0.6	0.6		10.798	10.9928	32.0535	34.3601	50.0051	41.3181	137.724	126.782	167.157	15.2235	17.043	10.6145	5.7438	9.68767	6.38353	52.6267	22.5609	29.6715
Archaea	Euryarchaeota	Unclassified	Unclassified	ANME1	sfA	10123	68325	AF356641.1	Guaymas Basin clone G72_C3	0.5	0.5	0.5	0.5	0.5	0.5	0.5	0.667	0.5	0.25	0.25	0.333	0.5	0.5	0.5	0.25	1	0.667	0	0	0.5		80.23	204.225	87.9135	177.277	183.67	149.326	103.212	9.2125	49.593	79.6172	32.0365	2.99383	347.856	298.389	272.117	100.113	99.3509	168.161
Archaea	Crenarchaeota	Unclassified	Unclassified	Unclassified	sfA	9156	108951	AB193986.1	deep-sea vent clone Sc-EA02	0.714	0.857	0.714	0.714	0.857	0.714	0.833	0.833	0.667	0.667	0.833	0.833	0.857	0.714	0.857	0.714	0.714	0.714	0.833	0.833	1		746.627	831.884	846.164	787.551	829.759	785.22	1797.28	1580.96	1537.66	482.865	787.105	858.957	548.594	621.447	534.705	662.788	720.005	832.079
Archaea	Euryarchaeota	Methanomicrobia	Methanomicrobiales	Methanoregulaceae	sfA	9208	100055	AB162774.1	anaerobic digested sludge isolate str. NOBI-1	0.333	0.75	0.5	0.333	0.5	0.333	0.5	0.5	0.4	0.75	0.8	0.8	0.75	0.25	0.667	0.75	1	0.75	0.75	0.6	0.75		5.49051	17.2104	4.28358	1.80053	4.93288	6.13744	9.73694	8.33512	5.91052	13.2112	12.5845	7.8021	17.3026	3.83952	7.09494	31.9081	24.0098	45.8889
Archaea	Euryarchaeota	Halobacteria	Halobacteriales	Halobacteriaceae	sfC	9292	594	L37444.1	Halobaculum gomorrense	0.667	0.667	0.667	1	0.667	0.5	0.5	0.5	0.667	0.667	0.5	0.25	0.667	0.667	0.667	0.667	0.333	0.667	0.667	0.5	0.667		140.145	183.876	202.89	329.984	81.87	41.8113	16.066	10.035	25.8216	49.1702	12.8362	0	180.858	152.514	169.471	48.1588	7.03736	35.3295
Archaea	Euryarchaeota	Methanomicrobia	Methanocellales	Methanocellaceae	sfA	9933	533	AF050620.1	contaminated aquifer clone WCHD3-34	0.333	0.333	0.333	0.333	1	0.333	0.333	0.333	0.333	0.333	0.333	0.667	1	1	1	0.333	0.333	0.333	0.5	0	0.333		1.23536	1.94908	1.76147	3.0759	162.069	3.17832	1.29826	0	3.32467	3.32467	0.647202	4.08249	198.232	114.652	81.9668	5.21918	4.13962	1.57897
Archaea	Euryarchaeota	Thermoplasmata	E2	pMC2A33	sfB	9966	526	AF119123.1	deep-sea sediment clone CRA12-27cm	0	0	0	0	0	0	0	0.5	0	0	0	1	0	0	0	0	0	0	0	0	0		0.549051	0.272872	0	1.61297	1.273	0	3.40793	0.383854	2.05021	3.32467	1.07867	10.3423	1.05e-16	0	0.0865237	3.08406	0	0.592115
Archaea	Euryarchaeota	Methanomicrobia	Methanosarcinales	Unclassified	sfA	8982	101452	AY714826.1	Eel River sediment clone GZfos18C8	0.5	0.778	0.667	0.857	0.556	0.5	0.4	0.286	0.833	0.375	0.429	0.429	0.889	1	0.778	0.5	0.333	0.571	0.286	0.333	0.286		9.72277	52.0962	37.5857	54.8561	58.6377	35.9844	8.51081	3.44372	28.1212	12.3655	7.72327	3.75589	58.9638	87.2652	61.7614	42.4453	10.763	33.1979
Archaea	Crenarchaeota	Unclassified	Unclassified	Unclassified	sfA	8981	31165	AB050238.1	deep subsurface clone SAGMA-8	0.333	0.667	0.5	0.5	0.333	0.5	1	1	0.5	0.333	0.5	0.667	0.333	0.5	0.5	0.5	0.5	0.333	0.667	0.333	0.5		2.05894	5.61336	808.997	610.604	1.59125	707.395	4547.15	5259.9	2436.1	0	879.547	3.81033	0	513.455	313.908	598.367	561.333	0
Archaea	Euryarchaeota	Unclassified	Unclassified	Unclassified	sfA	9673	136217	AB019718.1	Genetic archaea deep-sea hydrothermal vent clone pMC2A15	0.75	0.75	0.75	0.75	1	1	1	1	0.75	0.5	1	0.75	0.75	0.75	1	0.75	0.75	0.75	1	0.5	1		2049.74	848.143	1595.9	733.94	607.342	525.025	289.079	482.285	254.226	124.5	72.918	34.429	546.729	629.254	481.879	540.659	437.662	382.605
Archaea	Euryarchaeota	Thermoplasmata	E2	WCHD3-02	sfB	9510	712	AF050619.1	contaminated aquifer clone WCHD3-33	0.571	0.714	0.375	0.4	0.4	0.333	0.667	1	1	0.125	0	0.444	0.333	0.556	0.429	0.125	0.25	0.286	0.125	0.111	0.429		8.92207	6.61129	6.88576	4.85142	5.64895	7.58961	16.6069	12.2833	24.8796	0.904078	0.733495	1.51635	3.28217	7.28289	3.93394	5.5948	6.51991	4.73692
Archaea	Unclassified	Unclassified	Unclassified	Unclassified	sfD	9295	691	AB012050.1	alkaline saltern clone MSP8	0.333	0.5	0.333	0.333	0.333	0.333	1	0.333	1	0.333	0.333	1	0.667	0.333	0.5	0	0.667	0.667	0	0.333	0.5		1.78441	5.14558	3.84322	4.57634	5.17157	9.09657	80.438	3.07083	18.5627	6.29938	4.74614	8.16499	5.2691	6.02591	6.5758	16.2506	17.3864	16.1845
Archaea	Euryarchaeota	Unclassified	Unclassified	ANME1	sfA	9197	68320	AF356644.1	Guaymas Basin clone G72_C59	0.6	0.6	0.6	0.6	0.6	0.6	0.4	0.75	0.6	0.4	0.4	0.5	0.6	0.6	0.6	0.4	1	0.75	0	0	0.333		99.4239	201.821	113.428	162.123	145.6	156.87	71.6567	30.4342	47.0625	68.185	25.3847	6.12374	265.781	278.916	228.173	85.7605	62.7153	116.054
Archaea	Euryarchaeota	Thermoplasmata	Unclassified	Unclassified	sfC	9281	100044	AY592273.1	deep-sea mud volcano clone Amsterdam-1A-44	0	0	0	0	0.333	0	0	0	0	0	0.25	0	0	0	0	0	0	0	0.25	0.5	1		1.304	3.15751	0	1.87555	5.01245	7.7814	0	1.75476	7.20345	0.174983	0.215734	0	0	4.74607	1.61511	2.13512	8.07226	5.13166
Archaea	Euryarchaeota	Methanomicrobia	Methanosarcinales	Methanosaetaceae	sfB	9092	72392	AB071701.1	Methanothrix thermophila str. PT	0.778	0.875	0.778	1	0.889	1	1	1	0.875	0.889	0.875	0.714	0.778	0.889	0.778	0.875	0.875	0.875	0.571	0.667	0.714		112.908	714.78	515.448	1060.59	946.557	939.358	155.51	41.2917	456.68	373.738	157.486	20.4669	856.999	937.832	817.69	776.412	77.5834	629.023
Archaea	Euryarchaeota	Unclassified	Unclassified	ANME1	sfA	9594	746	AB019758.1	hydrothermal vent clone pISA16	0.75	0.75	0.75	0.75	0.75	0.75	0.5	0.75	0.75	0.5	0.5	0.667	0.75	0.75	0.75	0.5	1	0.75	0	0	0.5		149.067	302.712	169.902	241.496	217.286	232.784	103.212	30.4342	66.5488	100.528	37.6456	9.25365	397.438	414.908	341.769	125.082	62.7153	116.054
Archaea	Crenarchaeota	Unclassified	Unclassified	Unclassified	sfA	9870	136293	AB019733.1	Genetic archaea deep-sea hydrothermal vent clone pISA7	0.75	0.8	0.8	0.8	0.8	0.5	0.5	1	0.6	0.4	0.5	0.75	0.8	0.6	0.8	0.6	0.6	0.8	0.75	0.5	0.5		82.4262	131.472	63.7066	49.9646	71.6594	36.3863	34.458	64.3778	51.0891	13.9403	29.2319	35.9259	98.7838	105.053	94.4262	73.4638	44.7769	60.8562
Archaea	Euryarchaeota	Thermococci	Unclassified	Unclassified	sfA	9079	100032	AJ585956.2	enrichment hydrothermal black smoker clone T17a-60	0.667	0.714	0.833	1	0.667	0.8	0.833	0.667	0.4	0.167	0.167	1	0.833	0.25	0.167	0.833	0.714	0.714	0.4	0.25	0.4		15.5793	10.0339	27.1427	28.9022	42.0091	35.1442	99.452	14.9429	14.4808	5.20574	4.53041	18.9156	18.9047	4.26613	2.85528	45.5492	36.4701	47.4876
Archaea	Euryarchaeota	Halobacteria	Halobacteriales	Halobacteriaceae	sfB	9768	17995	AB074300.1	Halobacterium sp. str. NCIMB 718	0.5	0.5	0.5	0.5	0.5	0.5	0	0.5	0.5	0.5	0.5	0.5	0.5	0.5	0.5	0.5	0.5	0.5	0.5	1	0.5		5.42188	3.46937	10.5288	14.1416	11.457	16.7136	5.19304	4.27723	5.76276	10.7614	10.1395	8.70932	3.9637	12.1585	7.49872	18.2078	53.0907	26.8425
Archaea	Euryarchaeota	Halobacteria	Halobacteriales	Halobacteriaceae	sfB	9971	27978	AB073365.1	Halobacterium sp. str. NCIMB 763	0.5	0	0	0.5	1	0.5	0.5	0	0	0	0	0.5	0	0.5	0.5	0	0	0	0	0	0		6.10819	0.350835	1.80151	10.278	9.42818	11.6173	6.4372	0	1.88398	0	0	1.08867	1.47155	5.49264	5.62404	4.38885	5.17453	9.86858
Archaea	Unclassified	Unclassified	Unclassified	Unclassified	sfA	9689	884	AB007304.1	hot water habitat clone pOWA19	0.857	0.857	0.857	0.857	0.857	0.857	0.857	1	0.857	1	0.857	0.857	0.857	0.857	0.857	0.857	0.857	0.857	0.857	0.857	0.857		1231.52	502.98	955.712	1064.74	994.438	1046.08	1256.07	1615.87	1419.08	2315.64	1961.45	1941.04	637.865	685.524	655.077	1212.27	1217.05	974.187
Archaea	Euryarchaeota	Thermoplasmata	Unclassified	Unclassified	sfD	9140	102551	AY592470.1	deep-sea mud volcano clone Napoli-2A-05	0.5	0.5	0.667	0.667	0.667	0.667	0.333	0.667	1	0	0	0	0.667	0.667	0.5	0.333	0.333	0.333	0.25	0.333	0.333		46.9438	7.83531	34.7491	28.0582	36.9171	35.5095	2.92108	14.4768	15.9584	3.32467	1.2944	0	24.5417	34.1824	12.7478	4.033	0	0.394743
Archaea	Crenarchaeota	Unclassified	Unclassified	Unclassified	sfA	9548	104308	AY505052.1	carbonate hydrothermal chimney at Lost City Field Mid-Atlantic Ridge clone LC1231a82	0.714	0.857	0.714	0.714	1	0.714	0.833	0.833	0.8	0.8	1	0.833	0.857	0.714	0.857	0.833	0.714	0.714	0.833	0.833	0.833		746.627	831.884	846.164	787.551	974.583	785.22	1797.28	1580.96	2016.85	612.265	941.175	858.957	548.594	621.447	534.705	801.499	720.005	832.079
Archaea	Euryarchaeota	Methanomicrobia	Methanosarcinales	Methanosarcinaceae	sfA	8886	108527	AY570661.1	biodegraded Canadian oil reservoir clone PL-7A3	0.8	0.8	0.8	0.8	0.8	0.8	0.6	0.5	0.6	0.8	0.8	0.8	0.8	0.8	1	0.8	0.2	0.6	0.2	0.2	0.6		52.6631	82.1083	99.7101	377.936	302.895	353.962	7.57318	2.63214	6.09522	238.793	85.934	11.6124	217.236	382.21	379.608	221.38	7.17535	12.0397
Archaea	Euryarchaeota	Thermoplasmata	Unclassified	Unclassified	sfB	9715	429	AB019738.1	hydrothermal vent clone pMC2A33	0.2	0.667	0.333	0.2	0.25	0	0.333	1	0.333	0	0.667	0.5	0	0.333	0	0	0	0.333	0	0	0.333		2.60799	5.53539	1.36114	1.05031	0	3.06872	4.54391	13.3801	5.9844	5.24949	4.74614	3.67424	1.68516	5.8126	3.34558	3.20268	1.24189	0.592115
Archaea	Euryarchaeota	Thermoplasmata	E3	SB95-72	sfA	9561	715	AJ133625.1	hypersaline brine sediment clone KTK31A	0	0	0	0	0.5	0	0	1	1	0	0.5	0	0	0	0	0	1	0	0	0	1		0.411788	1.87112	5.04422	2.47573	1.7106	1.64396	5.84217	7.34807	9.08743	3.14969	4.09894	0	1.85131	1.25318	2.19193	11.0314	12.8328	9.47383
Archaea	Euryarchaeota	Unclassified	Unclassified	ANME1	sfA	8912	70411	AF356640.1	Guaymas Basin clone G72_C2	0.5	0.5	0.5	0.5	0.5	0.5	0	1	0.5	0.5	0.5	0.5	0.5	0.5	0.5	0.5	1	1	0	0	0		68.2882	98.3312	81.9886	66.2444	33.297	83.8967	8.2764	65.2552	20.7238	23.8852	5.71695	6.12374	50.1514	119.078	69.9977	26.9262	26.0796	63.9484
Archaea	Unclassified	Unclassified	Unclassified	Unclassified	sfB	9842	43427	AB050222.1	deep subsurface clone SAGMA-Q	0.75	0.6	0.6	0.75	0.75	0.75	0.5	1	0.75	0.8	0.667	0.8	1	0.5	0.75	0.5	0.5	0.75	0.8	0.667	0.75		16.3343	17.5417	21.4313	23.8945	33.6948	26.3581	54.5269	76.387	90.3201	51.9116	22.8139	49.1714	17.8485	12.4384	14.2476	34.5177	27.5285	48.4547
Archaea	Euryarchaeota	Methanomicrobia	Methanomicrobiales	Methanofollis	sfA	10090	328	Y16428.1	Methanofollis liminatans str. DSM 4140	0.167	0.667	0.6	0.5	0.5	0.4	0.5	0.5	0.4	1	1	0.75	0.6	0.333	0.6	0.6	0.667	0.667	0.333	0.6	0.8		1.95599	12.7275	16.4938	8.43997	6.40479	12.0557	7.41089	6.69003	4.13736	19.0731	11.0024	7.62066	5.07923	4.61275	7.42181	27.717	12.0567	22.8951
Archaea	Crenarchaeota	Unclassified	Unclassified	Unclassified	sfB	9014	18486	AB050208.1	deep subsurface clone SAGMA-D	0.667	0.833	0.667	0.667	1	0.571	1	1	0.75	0.667	0.667	1	0.833	0.8	0.833	0.667	0.5	0.8	0.8	0.4	0.4		258.054	645.643	406.82	328.521	388.239	242.911	675.96	366.307	266.417	31.6281	102.258	369.057	427.213	379.65	439.108	178.875	249.723	408.033
Archaea	Euryarchaeota	Methanobacteria	Methanobacteriales	Methanobacteriaceae	sfA	9983	57	M59139.1	Methanosphaera stadtmaniae	0.4	0.333	0.4	0.5	0.5	0.167	1	0.167	0.4	0.333	0.4	0.167	0.167	0.167	0.167	0.167	0.167	0.2	0	0	0.167		4.34665	1.38385	4.43037	5.02647	9.28894	0.493187	31.2934	0.987054	2.03174	15.7922	4.4585	1.56496	1.61396	1.37316	1.03828	4.50747	3.10472	1.05265
Archaea	Euryarchaeota	Methanomicrobia	Methanosarcinales	Methanosarcinaceae	sfE	9210	516	AJ238002.1	Methanimicrococcus blatticola str. PA	0.333	0	0.333	1	1	0.75	0.667	1	0.667	0.333	0	0.333	0.333	0.333	0.333	0	0.333	0.667	0	0.333	0.333		4.52967	2.45584	4.00335	21.9814	6.12632	25.8649	15.4709	9.65119	6.53851	4.54955	1.9416	2.99383	3.93996	3.62621	3.11485	4.98194	6.41642	14.6055
Archaea	Euryarchaeota	Methanobacteria	Methanobacteriales	Methanobacteriaceae	sfA	8996	102979	AY351438.1	rumen fluid sheep grazing on forage clone CSIRO1.05	0.5	0.286	0.333	0.4	0.429	0.143	1	0.143	0.4	0.444	0.375	0.25	0.167	0.167	0.167	0.143	0.143	0.167	0	0	0.143		5.42188	0.982337	2.92244	3.97617	8.2586	1.51244	314.21	0.526429	2.03174	22.2478	10.2833	10.4784	1.61396	1.37316	1.03828	5.45641	4.88475	2.12174
Archaea	Euryarchaeota	Unclassified	Unclassified	ANME1	sfA	8986	68319	AF356646.1	Guaymas Basin clone G72_C65	0.5	0.5	0.5	0.5	0.5	0.5	0.5	0.667	0.5	0.25	0.25	0.333	0.5	0.5	0.5	0.25	1	0.667	0	0	0.5		80.23	204.225	87.9135	177.277	183.67	149.326	103.212	9.2125	49.593	79.6172	32.0365	2.99383	347.856	298.389	272.117	100.113	99.3509	168.161
Archaea	Unclassified	Unclassified	Unclassified	Unclassified	sfC	9589	22294	AF255608.1	hot spring clone SRI-298	0.333	0.4	0.5	0.5	0.6	0.4	0	0	0	0.2	0.25	0.5	1	0.4	0.75	0	0	0	0.2	0.2	0.2		2.29915	4.14505	10.0884	4.67012	9.97185	8.80431	0.9196	2.4128	6.26146	0.466621	0.970802	2.72166	9.96858	6.75471	8.27743	7.55199	5.24352	4.53955
Archaea	Euryarchaeota	Thermoplasmata	Thermoplasmatales	Thermoplasmataceae	sfA	9314	58154	AF544224.1	acid mine drainage clone ASL1	0.5	0.833	0.5	0.8	0.667	0.5	0.667	1	0.667	0.667	0.571	0.6	0.5	0.667	0.5	0.5	0.429	0.5	0.5	0.6	0.5		859.71	332.104	719.022	1056.91	671.409	646.76	764.864	1458.57	1046.49	1137.26	1023.36	1893.01	459.634	551.811	517.974	818.847	705.392	574.351
Archaea	Euryarchaeota	Halobacteria	Halobacteriales	Halobacteriaceae	sfA	9012	633	X03407.1	Halobacterium halobium	0	0	0	0	0	0	0	0	0	0	0	0	0	0	1	0	0	0	0	0	0		3.2943	2.96261	1.04087	4.65136	3.50076	0.876778	3.02927	1.53542	0	0	0	0	3.22792	6.77248	8.8831	7.47291	5.58849	7.69749
Archaea	Crenarchaeota	Unclassified	Unclassified	Unclassified	sfA	8923	838	U63341.1	hot spring clone pSL4	0.25	0.75	0.667	1	1	0.333	0.5	0.333	0.333	0.333	0.333	0.333	0.25	0.667	0.667	0.5	0.333	0.333	1	0.333	0.333		4.5983	16.6452	14.332	11.2158	8.47342	4.0551	24.3424	3.94821	3.87878	1.0499	6.90348	0	4.62827	12.6917	8.13323	21.2919	36.4287	31.3821
Archaea	Unclassified	Unclassified	Unclassified	Unclassified	sfA	10063	849	AB007307.1	hot water habitat clone pUWA2	0.6	0.8	0.6	0.6	0.6	0.75	0.667	0.75	0.5	0.6	0.75	0.8	0.8	0.6	0.6	0.5	0.5	1	0.25	0.6	1		14.5041	94.2056	20.8708	18.8805	32.8063	20.3303	24.0178	13.1059	11.1376	25.7225	19.7396	25.4022	35.6179	29.7029	27.1108	27.8158	10.0386	29.507
Archaea	Euryarchaeota	Halobacteria	Halobacteriales	Halobacteriaceae	sfA	9107	99383	AY498640.1	cf. Halorubrum sodomense clone CSWFA042	0.75	0.75	0.75	1	0.75	0.6	0.6	0.6	0.75	0.75	0.4	0.4	0.75	0.75	0.75	0.75	0.5	0.75	0.75	0.6	0.75		82.0144	110.708	109.412	116.959	58.5183	38.0668	15.9037	15.2079	27.8718	22.5728	2.01352	4.08249	110.794	104.04	117.355	38.3728	13.6608	30.0005
Archaea	Euryarchaeota	Unclassified	Unclassified	ANME1	sfA	9862	30999	AF419626.1	Guaymas Basin hydrothermal sediment clone GBa2r045	0.75	0.75	0.75	0.75	0.75	0.75	0.5	0.75	0.75	0.5	0.5	0.667	0.75	0.75	0.75	0.5	1	0.75	0	0	0.5		149.067	302.712	169.902	241.496	217.286	232.784	103.212	30.4342	66.5488	100.528	37.6456	9.25365	397.438	414.908	341.769	125.082	62.7153	116.054
Archaea	Unclassified	Unclassified	Unclassified	Unclassified	sfA	9189	937	AB007308.1	hot water habitat clone pUWA36	0.5	0.5	0.5	0.5	0	0	1	0.5	0.5	1	0	0	0.5	0.5	0.5	0	0.5	0	1	0	1		8.37302	8.42004	10.6889	8.06486	2.42666	4.32909	20.0689	9.54152	18.8952	8.22419	3.23601	0	5.50645	9.41215	4.55691	0.830323	15.1096	0
Bacteria	Aquificae	Aquificae	Aquificales	Hydrogenothermaceae	sf_1	737	71370	AF528192.1	Sulfurihydrogenibium azorense	0.75	0.812	0.875	1	0.875	0.938	0.938	0.875	0.875	0.562	0.688	0.625	1	0.875	1	1	0.875	0.875	0.562	0.688	0.688		867.194	1175.52	1094.4	1170.29	1052.96	937.375	797.672	971.218	950.915	667.56	685.974	657.096	1122.1	1042.44	1004.38	837.819	648.36	588.479
Bacteria	Coprothermobacteria	Unclassified	Unclassified	Unclassified	sf_1	751	79191	AJ431258.1	Coprothermobacter sp. str. Dex80-3	0.929	0.929	1	1	0.857	0.929	0.857	0.857	0.857	0.857	0.857	0.857	0.929	0.929	0.929	0.929	0.857	0.857	0.857	0.857	0.857		1977.87	2399.94	2320.7	2345.04	2190.94	2134.49	2532.55	2475.04	2474.05	1571.83	1798.61	1678.08	2179.62	2235.84	2014.39	2011.46	1938.75	2008.73
Bacteria	Thermotogae	Thermotogae	Thermotogales	Thermotogaceae	sf_4	51	72302	AJ419874.1	Thermosipho sp. str. MV1063	0.909	0.909	0.909	0.818	0.818	0.727	0.727	0.818	0.727	0.818	0.909	0.909	0.818	0.818	0.818	0.909	0.818	0.909	0.818	0.818	0.909		760.462	1604.74	1200.49	768.618	505.458	697.952	977.532	1044.32	1177.01	675.074	632.322	587.928	1244.7	1265.55	1212.96	1595.18	1210.13	1434.81
Bacteria	OD1	OP11-5	Unclassified	Unclassified	sf_1	515	NA			0.545	0.727	0.909	0.909	0.727	0.636	0.727	0.727	0.636	0.909	0.636	0.364	0.909	0.909	0.909	0.636	0.545	0.545	0.727	0.909	0.909		928.342	985.78	1122.12	1075	980.084	913.521	1135.61	853.732	1297.97	1030.77	652.761	484.176	1228.79	1316.82	1153.77	1179.77	1165.78	1186.32
Bacteria	Thermodesulfobacteria	Thermodesulfobacteria	Thermodesulfobacteriales	Thermodesulfobacteriaceae	sf_1	667	27454	AF411013.1	Geothermobacterium ferrireducens	1	1	1	1	1	1	1	1	1	1	1	1	1	0.909	1	1	1	1	0.909	1	1		2338.09	2170.57	2261.44	2701.3	2527.29	2586.84	1955.87	2226.14	2195.85	2663.98	2901.02	3034.37	2387.39	2163.68	2396.79	2450.49	3191.12	2687.67
Bacteria	Chloroflexi	Thermomicrobia	Unclassified	Unclassified	sf_1	1041	85874	AY250886.1	Antarctic cryptoendolith clone FBP471	1	1	1	1	0.846	1	1	1	1	0.769	0.929	0.857	1	0.929	0.857	1	1	1	1	1	1		1179.61	1504.39	1520.69	1679.74	1301.48	1486.02	1553.4	1480.32	1645.03	1366.43	1718.13	1601.39	780.509	922.816	909.483	1646.78	1673.7	1445.21
Bacteria	Chloroflexi	Chloroflexi-3	Roseiflexales	Unclassified	sf_5	1048	1281	X84565.2	sludge clone SBR2022	0.857	1	1	1	0.643	0.857	0.923	0.846	0.846	0.583	0.615	0.308	0.571	0.786	0.929	1	0.923	1	0.5	0.75	0.417		853.852	1574.38	1016.02	755.259	760.523	818.105	1264.66	791.943	1162.13	698.871	769.006	712.732	504.43	527.866	680.233	1321.44	1014.78	1086.5
Bacteria	Chloroflexi	Chloroflexi-3	Roseiflexales	Unclassified	sf_5	119	38489	AB079645.1	Green non-sulfur isolate str. B1-5	0.833	1	0.917	0.917	0.917	0.917	0.917	0.909	0.909	0.909	0.833	0.75	0.75	0.833	0.833	0.917	0.917	0.917	0.75	0.917	0.75		2440.37	2309.71	2185.93	2150.88	2247	2036.43	1680.84	1267.98	1252.38	1067.09	997.664	980.382	1727.6	1480.11	1835.88	2482.85	2455.11	2568.1
Bacteria	Chloroflexi	Chloroflexi-3	Roseiflexales	Unclassified	sf_5	635	28650	AF418964.1	USA: Colorado Fort collins Horsetooth Reservoir clone HTH4	0.8	0.917	1	0.9	0.9	0.9	0.778	0.667	0.778	0.5	0.5	0.444	0.6	0.7	0.8	0.889	0.444	0.667	0.3	0.556	0.333		864.97	1194.91	1165.13	867.479	939.909	709.437	1049.31	334.182	558.267	123.993	86.8645	139.84	756.177	676.922	576.883	418.035	289.333	375.337
Bacteria	Chloroflexi	Unclassified	Unclassified	Unclassified	sf_2	818	NA			1	1	1	1	1	1	1	1	1	1	1	1	0.909	0.909	1	1	1	1	1	1	1		2326.97	2307.18	2310.18	2507.14	2258.21	2039.08	2631.75	3048.54	3050	3258.89	3275.3	3389.23	2426.69	2177.92	2216.39	2383.15	2734.94	2271.78
Bacteria	Unclassified	Unclassified	Unclassified	Unclassified	sf_160	1022	NA			0.7	0.538	0.538	0.538	0.583	0.417	0.769	0.692	0.769	0.917	0.667	0.583	0.5	0.538	0.615	0.846	0.769	0.769	0.538	0.692	0.615		373.56	437.656	442.538	276.097	333.546	225.288	471.022	351.588	412.187	265.521	189.058	254.117	148.802	256.338	187.91	519.483	479.407	489.706
Bacteria	Chloroflexi	Unclassified	Unclassified	Unclassified	sf_5	1051	114339	AY913277.1	forest soil clone DUNssu055 (-2B) (OTU#087)	1	1	0.923	1	1	0.923	1	1	1	0.833	0.917	0.917	0.923	0.846	1	1	0.917	0.917	1	1	1		1891.15	1958.91	1902.05	1607.6	1575.24	1583.2	1876.02	1983.34	1679.45	1515.47	2052.81	1622.44	1703.27	1637.71	1831.18	1725.49	1785.63	1790.39
Bacteria	Chloroflexi	Anaerolineae	Chloroflexi-1a	Unclassified	sf_1	537	67537	AF234698.1	sludge clone A30	0.818	1	1	0.5	0.429	0.375	0.333	0.286	0.2	0.1	0.1	0.1	0.333	0.333	0.333	0.4	0.3	0.3	0.2	0.2	0.2		305.741	457.894	420.555	600.288	384.933	396.684	148.404	23.4972	40.0091	5.00983	2.55484	3.00731	362.179	492.738	454.741	230.007	200.633	241.214
Bacteria	Chloroflexi	Anaerolineae	Chloroflexi-1f	Unclassified	sf_1	765	65481	AJ278167.1	anaerobic bioreactor clone SHD-71	0.967	0.967	0.933	0.867	0.8	0.733	0.759	0.828	0.759	0.724	0.759	0.724	0.733	0.7	0.767	0.828	0.759	0.793	0.724	0.828	0.724		1937.84	1975.78	1924.04	1804.43	1769.57	1702.47	1737.3	2002.48	1934.4	2027.73	1867.59	1909.64	1909.16	1834.24	1719.37	1585.56	1466.73	1581.41
Bacteria	Chloroflexi	Anaerolineae	Chloroflexi-1a	Unclassified	sf_1	927	72863	AJ441227.1	hydrothermal vent polychaete mucous clone P. palm C 37	0.733	0.929	0.933	0.769	0.714	0.692	0.5	0.857	0.857	0.786	0.769	0.5	0.714	0.667	0.857	0.846	0.75	0.615	0.786	0.786	0.857		767.133	1062.52	994.994	912.901	895.997	835.775	1387.26	1403.74	1498.95	614.956	554.4	336.818	579.299	597.172	556.213	908.657	821.538	726.761
Bacteria	Deinococcus-Thermus	Unclassified	Unclassified	Unclassified	sf_1	178	67904	AY028380.1	Thermus sp. str. C4	0.919	0.944	0.944	0.944	0.944	0.892	0.892	0.914	0.886	0.829	0.886	0.886	0.892	0.943	0.944	0.971	0.892	0.917	0.889	0.943	0.944		2059.03	1976.62	1839.93	1880.13	1799.47	1846.48	1771.17	1829.3	1909.27	1633.2	1937.84	2029.93	1913.84	1779.17	1970.23	1970.36	2118.26	1994.18
Bacteria	Deinococcus-Thermus	Unclassified	Unclassified	Unclassified	sf_1	886	NA			0.818	0.9	0.9	0.9	0.9	0.818	0.818	1	1	0.8	0.8	0.8	0.818	0.9	0.9	1	0.818	0.9	0.727	0.889	0.9		992.826	1120.7	990.215	1123.09	889.457	972.715	888.005	1084.35	1045.82	1337.62	1627.43	1425.46	1064.08	848.763	1281.54	1322.32	1048.57	1114.58
Bacteria	Deinococcus-Thermus	Unclassified	Unclassified	Unclassified	sf_1	563	60062	AJ507298.1	Vulcanithermus mediatlanticus str. TR	1	1	0.96	1	0.962	0.923	1	1	1	0.846	0.923	0.846	0.962	0.962	1	1	0.923	0.962	0.885	1	0.962		2160.2	2156.24	1943.15	2128.62	2206.83	1993.14	2136.54	2493.31	2256.33	2454.82	2239.31	2103.61	2443.54	2276.66	2195.72	2167.13	2496.29	2338.32
Bacteria	Deinococcus-Thermus	Unclassified	Unclassified	Unclassified	sf_2	637	62482	AF513964.1	hypersaline pond clone LA7-B27N	0.882	0.941	0.941	0.941	0.941	0.941	0.941	0.941	0.941	0.941	0.941	0.941	0.941	1	1	0.941	0.941	0.941	0.941	0.941	1		1081.77	1302.01	1389.74	936.057	995.968	790.717	1337.25	1589.11	1829.25	1023.26	652.761	602.965	979.848	1337.7	1178.19	1853.17	1593.45	1807.03
Bacteria	Deinococcus-Thermus	Unclassified	Unclassified	Unclassified	sf_3	920	NA			1	1	1	1	1	1	1	1	1	1	1	1	1	1	1	1	0.917	0.917	0.917	0.917	1		1769.96	1907.47	1879.11	1891.71	1940.55	1866.8	1698.58	1908.5	1826.46	2611.37	2607.21	2360.74	2318.13	2063.99	2324.44	1778.83	1634.63	1246.62
Bacteria	OP10	CH21 cluster	Unclassified	Unclassified	sf_1	326	85439	AY222300.1	geothermal clone ST01-SN3H	1	1	1	1	1	1	1	1	1	0.969	0.969	0.969	1	1	1	1	1	1	1	1	1		2581.57	2604.85	2655.23	2169.59	2331.09	2126.54	2366.4	1977.25	2179.1	1714.61	1659.37	1500.65	2305.03	2445.65	2408.06	2568.55	2379.08	2308.17
Bacteria	OP10	Unclassified	Unclassified	Unclassified	sf_4	484	63206	AF524022.1	forested wetland clone FW68	0.909	0.909	0.909	0.909	0.909	0.909	0.909	1	1	0.818	0.9	0.818	0.909	0.909	0.909	0.909	0.909	0.909	0.909	0.909	0.909		1463.11	1960.6	1830.37	1987.9	1880.75	2016.99	2448.67	1435.94	2086.06	720.163	720.464	472.147	1783.75	1714.62	1613.2	1441.26	1101.37	1074.03
Bacteria	OP10	CH21 cluster	Unclassified	Unclassified	sf_1	514	66825	AF368184.1	sludge clone SBRA136	1	1	1	1	1	1	1	1	1	1	0.947	0.947	1	1	1	1	1	1	1	1	1		2849.51	2461.5	2453.55	2362.85	2225.51	2231.68	1850.21	1466.4	1506.39	1950.08	2014.49	2150.22	2486.59	2214.95	2564.97	2900.88	3016.88	2826.99
Bacteria	OP10	CH21 cluster	Unclassified	Unclassified	sf_1	676	1442	X84482.2	sludge clone SBR1039	0.75	1	0.833	0.833	0.75	0.75	0.75	0.75	0.667	0.5	0.583	0.583	0.833	0.667	0.833	0.833	0.667	0.75	0.833	0.833	0.75		983.931	1069.26	914.706	943.183	775.472	926.774	883.166	684.9	728.538	360.708	430.49	455.607	1083.73	859.206	1017.53	1134.29	1342.13	1220.63
Bacteria	OP10	Unclassified	Unclassified	Unclassified	sf_4	728	81869	AY214187.1	benzene-contaminated groundwater clone ZZ12AC2	0.952	0.905	1	0.857	0.857	0.857	0.818	0.81	0.773	0.75	0.762	0.7	0.9	0.9	0.857	0.81	0.8	0.8	0.545	0.714	0.714		1956.75	1966.5	2073.14	1414.33	1489.28	1401.2	1338.86	1898.92	1624.56	885.487	746.012	724.761	1673.32	1747.84	1604.75	1282.96	1191.12	1083.38
Bacteria	Unclassified	Unclassified	Unclassified	Unclassified	sf_93	925	41280	AF254404.1	4MB-degrading consortium clone UASB_TL26	0.97	0.971	0.97	0.909	0.969	0.879	0.909	0.941	0.971	0.938	0.909	0.939	0.97	0.971	0.97	0.941	0.941	0.941	0.903	0.875	0.906		2582.68	2242.25	2353.19	1856.08	1984.46	1885.35	2223.64	2649.09	2474.05	3144.92	3521.84	3428.33	1909.16	1727.91	1923.26	2208.24	2644.13	2454.77
Bacteria	Nitrospira	Nitrospira	Nitrospirales	Nitrospiraceae	sf_1	984	75438	AJ519405.1	uranium mining waste pile clone JG37-AG-131 sp.	0.923	0.923	1	0.923	0.923	0.923	1	1	0.923	0.923	0.923	0.923	1	0.923	1	1	1	0.923	0.846	0.923	0.923		3348.7	2817.36	2931.46	2875.86	2900.08	3073.64	3026.15	3521.97	3299.36	1981.39	2651.92	3093.01	3151.98	2893.77	3180.37	3127.39	4124.59	3391.55
Bacteria	Nitrospira	Nitrospira	Nitrospirales	Nitrospiraceae	sf_1	864	1468	Y14644.1	nitrifying sludge clone GC86	0.923	0.923	0.917	0.769	0.75	0.615	0.769	0.917	0.833	0.667	0.923	0.846	0.769	0.846	0.923	0.769	0.769	0.769	0.769	0.769	0.923		1699.92	2051.67	1716.63	894.198	961.398	815.455	2709.18	2267.92	3078.84	895.507	871.199	1417.94	1166.08	894.334	1712.8	2695.36	3563.87	3220
Bacteria	Chloroflexi	Anaerolineae	Unclassified	Unclassified	sf_7	663	32174	AF269004.1	lab-scale sludge clone SBR1108	0.727	0.909	0.818	0.556	0.6	0.556	0.778	0.667	0.875	0.444	0.636	0.4	0.444	0.444	0.556	0.778	0.545	0.667	0.273	0.4	0.4		523.652	797.731	617.451	714.289	615.706	664.379	641.203	499.533	720.164	766.504	471.367	622.512	663.526	553.5	635.135	957.632	724.39	836.971
Bacteria	SPAM	Unclassified	Unclassified	Unclassified	sf_1	705	77042	AJ519639.1	uranium tailings soil clone Sh765B-AG-45	1	1	0.941	1	1	0.941	1	1	1	0.688	0.765	0.812	1	1	1	1	0.875	0.824	0.882	0.941	0.941		1910.05	1861.94	1659.28	1522.1	1466.86	1634.44	1793.75	2015.54	1857.17	1398.99	1354.06	1429.97	1800.6	1519.04	1694.01	1637.16	2044.34	1774.8
Bacteria	SPAM	Unclassified	Unclassified	Unclassified	sf_1	738	76626	AJ532725.1	uranium mining waste clone JG34-KF-252	1	1	1	0.944	0.944	0.944	1	1	1	0.778	0.889	0.833	1	1	1	1	0.889	0.944	0.833	1	1		2753.9	2336.69	2290.11	2516.93	2440.4	2662.82	2365.59	2260.95	2314.95	2037.75	2046.42	2389.3	2654.11	2270.96	2213.58	2249.34	2597.67	2545.22
Bacteria	Nitrospira	Nitrospira	Nitrospirales	Nitrospiraceae	sf_3	240	58317	AF543501.1	acid mine drainage clone AW4	0.667	0.905	0.818	0.8	0.7	0.65	0.833	0.789	0.45	0.824	0.737	0.647	0.737	0.778	0.895	0.85	0.8	0.895	0.789	0.895	0.944		558.117	753.881	605.025	660.851	751.18	682.932	366.978	245.415	258.664	524.78	347.458	481.169	595.209	514.574	540.24	631.425	695.879	711.166
Bacteria	Nitrospira	Nitrospira	Nitrospirales	Nitrospiraceae	sf_2	366	63218	AF524008.1	forested wetland clone FW114	0.857	0.909	0.864	0.737	0.667	0.476	0.789	0.722	0.632	0.588	0.632	0.5	0.667	0.722	0.6	0.812	0.667	0.765	0.474	0.529	0.5		742.674	947.833	1016.02	984.152	1049.22	909.987	1229.98	1058.24	1041.17	993.199	829.045	966.849	1033.19	974.084	1003.44	1287.34	1282.99	1327.72
Bacteria	Nitrospira	Nitrospira	Nitrospirales	Nitrospiraceae	sf_2	542	63221	AF524005.1	forested wetland clone FW19	0.917	0.917	0.917	1	0.818	0.75	1	1	0.917	0.9	0.909	0.9	0.818	1	0.833	0.909	1	0.909	0.8	0.727	0.818		1801.09	1953.01	1990.94	1653.02	1767.7	1429.48	1885.7	2119.97	1808.79	2090.35	1650.42	2031.44	1739.77	1736.45	1714.68	1674.76	2071.8	1813.26
Bacteria	Nitrospira	Nitrospira	Nitrospirales	Nitrospiraceae	sf_2	544	63223	AF524004.1	forested wetland clone FW5	0.867	0.933	0.933	0.867	0.8	0.867	0.867	0.867	0.867	0.688	0.75	0.688	0.867	0.867	0.867	0.867	0.8	0.8	0.867	0.867	0.867		1463.11	1526.31	1510.17	1027.79	1172.55	1012.47	1471.94	1312.36	1422.65	1782.25	1667.03	1831.45	1008.86	1055.73	1108.67	1338.06	1455.12	1471.2
Bacteria	Nitrospira	Nitrospira	Nitrospirales	Nitrospiraceae	sf_2	655	77126	AJ534687.1	ground water deep-well injection disposal site radioactive wastes Tomsk-7 clone S15A-MN30 bacterium	0.947	0.9	0.95	0.789	0.611	0.684	0.842	0.824	0.722	0.688	0.706	0.647	0.667	0.778	0.684	0.75	0.688	0.688	0.632	0.611	0.722		2121.29	1913.37	1792.14	1334.17	1578.04	1541.68	1511.46	1856.28	1692.48	1823.58	1549.51	1530.72	1900.74	1676.64	1615.08	1704.5	2139.38	2002.49
Bacteria	Nitrospira	Nitrospira	Nitrospirales	Nitrospiraceae	sf_2	681	NA			0.914	0.914	0.914	0.794	0.765	0.794	0.844	0.853	0.788	0.812	0.765	0.781	0.788	0.824	0.824	0.818	0.848	0.818	0.735	0.818	0.765		1945.63	1968.19	1867.64	1582.66	1723.79	1750.18	1717.13	2143.47	2034.88	1787.26	1601.88	1622.44	2070.13	1802.91	1993.72	1590.81	1719.11	1520.06
Bacteria	Nitrospira	Nitrospira	Nitrospirales	Nitrospiraceae	sf_2	697	63224	AF524003.1	forested wetland clone FW118	0.978	0.978	0.978	0.907	0.884	0.864	0.902	0.907	0.854	0.829	0.818	0.805	0.857	0.86	0.886	0.881	0.833	0.791	0.773	0.86	0.837		1732.16	1836.64	1749.12	1342.19	1507.03	1425.94	1567.12	1856.28	1841.35	1531.76	1345.12	1398.4	1662.09	1499.1	1580.32	1425.52	1554.38	1339.15
Bacteria	Verrucomicrobia	Verrucomicrobiae	Verrucomicrobiales	Verrucomicrobia subdivision 5	sf_1	111	62665	AF507896.1	Mono Lake clone ML635J-35	0.909	0.909	0.818	0.8	0.7	0.7	0.8	0.9	0.7	0.667	0.667	0.6	0.7	0.8	0.8	0.8	0.636	0.727	0.545	0.545	0.545		2352.54	2119.13	2175.41	2249.74	2369.39	2123.89	2161.54	2362.77	2425.67	2403.47	2604.66	2671.99	2122.54	2247.23	2188.21	2214.36	2247.09	2111.66
Bacteria	Verrucomicrobia	Unclassified	Unclassified	Unclassified	sf_3	40	39097	AJ401121.1	Elbe river clone DEV055	1	1	1	1	0.917	1	1	1	1	0.917	0.917	0.917	0.917	0.917	0.917	1	0.917	0.917	0.917	0.917	0.917		2632.71	2208.52	2441.13	2280.03	2271.29	2248.46	2555.94	2324.48	2333.56	2677.75	2696.63	2676.5	2347.14	2326.98	2463.5	2655.13	2798.3	2626.32
Bacteria	Verrucomicrobia	Verrucomicrobiae	Verrucomicrobiales	Verrucomicrobia subdivision 7	sf_1	446	63784	AY114322.1	anoxic marine sediment clone LD1-PA34	0.955	0.913	0.955	0.87	0.95	0.87	0.913	0.783	0.857	0.857	0.818	0.857	0.913	0.909	0.87	0.87	0.87	0.783	0.818	0.864	0.818		2578.23	2235.5	2338.86	2246.18	2489.92	2356.25	2511.58	2297.5	2651.77	2241.9	2734.95	2905.06	2500.62	2601.35	2643.89	2529.2	3325.22	2895.61
Bacteria	Verrucomicrobia	Unclassified	Unclassified	Unclassified	sf_3	486	33256	AJ401113.1	Elbe river clone DEV045	0.941	0.939	0.941	0.939	0.935	0.97	0.97	0.912	0.939	0.97	0.97	0.97	1	0.97	0.97	0.912	0.971	0.912	0.941	0.912	0.941		3370.94	2895.78	2898	2866.95	3100.95	3156.68	2994.7	3089.45	3225.85	2700.3	3266.36	3449.38	3012.54	3020.99	3175.67	3088.91	3767.67	3466.41
Bacteria	Verrucomicrobia	Verrucomicrobiae	Verrucomicrobiales	Verrucomicrobia subdivision 5	sf_1	530	63771	AY114334.1	anoxic marine sediment clone LD1-PB20	0.958	0.958	0.958	0.917	0.955	0.958	0.958	0.917	0.917	0.913	0.957	0.957	1	0.917	0.958	0.917	1	0.917	0.958	0.917	0.958		3310.9	2697.61	2785.22	2821.53	2998.18	2855.42	2994.7	3106.85	3167.23	3107.35	3671.3	4040.32	2897.43	2840.6	2997.16	3106.4	3896.5	3482.01
Bacteria	Verrucomicrobia	Verrucomicrobiae	Verrucomicrobiales	Verrucomicrobia subdivision 5	sf_1	533	63776	AY114330.1	anoxic marine sediment clone LD1-PB12	0.913	0.913	0.913	0.864	0.9	0.864	0.957	0.913	0.913	0.909	1	0.909	0.87	0.913	0.957	0.913	0.957	0.913	0.957	0.913	0.957		2684.97	2318.14	2367.53	2383.34	2535.7	2288.22	2622.08	2646.48	2705.73	3056	3285.52	3302.02	2501.56	2434.26	2597.85	2824.8	3334.73	2938.24
Bacteria	Unclassified	Unclassified	Unclassified	Unclassified	sf_160	539	NA			0.353	0.5	0.562	0.429	0.25	0.312	0.875	0.812	0.824	0.312	0.875	0.438	0.294	0.25	0.5	0.938	0.812	0.765	0.765	0.875	0.875		332.424	371.038	354.604	332.207	269.079	250.909	638.783	395.971	641.077	275.541	341.071	285.694	233.03	284.82	282.804	914.779	1027.45	914.95
Bacteria	Verrucomicrobia	Verrucomicrobiae	Verrucomicrobiales	Verrucomicrobia subdivision 5	sf_1	547	63777	AY114329.1	anoxic marine sediment clone LD1-PB1	1	1	1	0.963	1	0.963	1	0.963	0.963	0.962	1	1	1	0.963	1	0.963	1	0.963	1	0.963	1		3402.07	2809.77	2971.6	2885.66	3070.12	2907.54	3005.99	3307.88	3215.62	3663.44	4237.2	4390.67	3034.07	2992.51	3112.72	3079.29	3703.26	3308.38
Bacteria	Verrucomicrobia	Verrucomicrobiae	Verrucomicrobiales	Verrucomicrobia subdivision 7	sf_1	559	63790	AY114314.1	anoxic marine sediment clone LD1-PA20	0.9	0.895	0.95	0.85	0.833	0.9	0.9	0.895	0.85	0.895	0.895	0.895	0.95	0.95	0.95	0.85	0.95	0.85	0.9	0.85	0.9		3375.39	2708.58	2685.81	2565.03	2857.1	2881.92	2911.63	3159.94	3028.6	2653.96	3622.76	3883.94	2892.75	2919.4	3088.3	3154.5	4176.33	3744.02
Bacteria	Verrucomicrobia	Verrucomicrobiae	Verrucomicrobiales	Verrucomicrobia subdivision 5	sf_1	629	70013	AY114328.1	anoxic marine sediment clone LD1-PA50	0.952	0.909	0.909	0.818	0.85	0.864	0.864	0.905	0.818	0.85	0.947	0.857	0.952	0.905	0.952	0.818	0.909	0.818	0.905	0.857	0.905		2560.45	2103.11	2129.54	2086.76	2106.85	2036.43	2383.34	2500.28	2323.32	2977.09	3203.77	3017.83	2538.06	2288.05	2553.69	2547.56	3139.37	2730.29
Bacteria	Verrucomicrobia	Unclassified	Unclassified	Unclassified	sf_5	686	70602	AF419674.1	Guaymas Basin hydrothermal sediment clone a2b018	1	1	1	1	1	1	1	1	1	1	1	1	1	1	1	0.917	0.917	0.917	1	1	0.917		3390.95	2990.23	2909.47	2828.66	2578.68	2939.35	3068.09	2979.79	3195.15	3351.58	3529.51	3717.03	3295.17	3008.65	3218.89	3257.7	4135.15	3871.9
Bacteria	Verrucomicrobia	Verrucomicrobiae	Verrucomicrobiales	Verrucomicrobia subdivision 7	sf_1	760	63827	AF454310.2	Mono lake clone ML316M-1	0.95	0.947	0.95	0.9	0.889	0.9	0.95	0.85	0.895	0.895	0.895	0.895	0.95	0.9	0.9	0.9	0.95	0.85	0.9	0.85	0.9		3508.8	2818.2	2788.09	2711.09	3074.79	3073.64	3100.36	3114.69	3300.29	2878.15	3834.81	4098.96	3006.93	2960.23	3175.67	3246.33	4239.69	3760.65
Bacteria	Verrucomicrobia	Verrucomicrobiae	Verrucomicrobiales	Verrucomicrobia subdivision 5	sf_1	885	69582	AJ390455.1	soil clone PBS-III-26	0.9	0.9	0.895	0.895	0.824	0.895	0.947	0.895	0.895	0.833	0.889	0.889	0.947	0.895	0.947	0.895	1	0.895	0.9	0.895	0.9		2462.61	2189.97	2311.14	2351.28	2380.61	2290.87	2610.78	2620.37	2637.81	3066.02	3263.8	3417.8	2527.76	2270.01	2538.66	2681.37	3299.88	2993.34
Bacteria	Proteobacteria	Gammaproteobacteria	Enterobacteriales	Enterobacteriaceae	sf_6	103	NA			0.2	0.211	0.2	0.278	0.211	0.158	0.435	0.435	0.417	0.409	0.652	0.391	0.19	0.182	0.429	0.875	0.708	0.792	0.958	0.958	1		47.8068	96.1325	77.4203	152.299	185.926	83.0474	746.054	348.107	741.565	136.518	453.484	172.92	61.7669	65.5086	113.685	1180.64	1294.61	1179.04
Bacteria	Verrucomicrobia	Verrucomicrobiae	Verrucomicrobiales	Verrucomicrobiaceae	sf_7	29	41135	AB073978.1	Fucophilus fucoidanolyticus str. SI-1234	0.714	1	0.952	0.952	0.952	0.952	0.905	0.952	0.905	0.762	0.667	0.667	0.905	0.952	0.952	0.952	0.762	0.762	0.762	0.81	0.857		687.084	849.171	751.263	1502.5	1681.75	1021.31	481.507	490.831	663.407	387.009	357.677	269.154	840.404	1014.91	865.324	719.755	484.686	552.089
Bacteria	Proteobacteria	Gammaproteobacteria	Enterobacteriales	Enterobacteriaceae	sf_6	433	63314	AF523903.1	coal effluent wetland clone RCP2-6	0.944	0.944	0.944	0.944	0.944	1	0.944	0.944	0.944	0.944	0.944	0.944	1	0.944	0.944	0.944	1	0.944	0.944	0.944	0.944		2095.72	1987.58	1987.12	1795.52	1679.88	1719.26	2158.31	2316.65	2355.89	1846.12	2009.38	2070.53	1689.23	1689.93	1629.18	2210.86	2596.61	2457.89
Bacteria	Proteobacteria	Gammaproteobacteria	Enterobacteriales	Enterobacteriaceae	sf_6	646	105129	AY695840.1	Opitutus sp. str. SA-9	0.923	0.923	0.923	0.923	0.923	1	0.923	0.923	0.923	0.923	0.923	0.923	1	0.923	0.923	0.923	1	0.923	0.923	0.923	0.923		1972.31	2002.76	2011.97	1816	1690.16	1744.88	1700.2	1998.13	1965.1	1398.99	1631.26	1673.57	1864.24	1813.35	1742.86	1737.73	1964.09	1919.32
Bacteria	Verrucomicrobia	Verrucomicrobiae	Verrucomicrobiales	Unclassified	sf_3	11	17035	AF234711.1	sludge clone H2	0.8	0.933	0.933	0.933	0.867	0.733	0.733	0.867	0.733	0.867	0.8	0.8	0.867	0.867	0.8	0.933	0.8	0.667	0.8	0.867	0.933		1947.85	1752.31	1698.47	1723.38	1696.7	1699.82	1609.86	1875.43	1767.85	2042.76	2318.51	2568.24	1655.54	1591.19	1632.94	1927.51	2267.15	2086.71
Bacteria	Verrucomicrobia	Verrucomicrobiae	Verrucomicrobiales	Verrucomicrobiaceae	sf_6	203	108381	AY271254.1	Akkermansia muciniphila	0.636	0.909	0.818	0.727	0.636	0.727	1	1	1	0.636	0.727	0.727	0.727	0.727	0.727	1	1	1	0.727	0.727	0.727		2127.96	1971.56	1873.38	1690.43	1814.42	1908.32	2212.35	2158.26	2474.05	1718.37	2326.18	2559.22	2014.91	1884.56	1932.65	2559.81	2987.32	2648.16
Bacteria	Verrucomicrobia	Unclassified	Unclassified	Unclassified	sf_4	288	1588	U60012.1	Prosthecobacter dejongeii	1	0.909	1	1	1	1	1	1	1	1	1	1	1	1	1	1	0.909	0.909	0.9	1	1		2265.82	1850.97	1944.11	2160.68	1937.75	2027.59	2401.89	2703.92	2704.8	2434.78	2640.42	2972.72	1761.29	1557.02	1600.05	2414.63	2873.27	2589.93
Bacteria	Verrucomicrobia	Verrucomicrobiae	Verrucomicrobiales	Verrucomicrobiaceae	sf_6	613	55975	AJ441222.1	hydrothermal vent polychaete mucous clone P. palm C 85	0.833	1	0.846	0.846	0.846	0.846	1	1	1	0.786	0.786	0.846	0.786	0.846	0.846	1	0.929	0.929	0.786	0.786	0.786		3366.49	2910.96	2575.9	2568.59	2623.52	2782.09	2829.36	2985.89	3009.06	2290.74	2925.29	3467.42	2389.26	2474.13	2522.69	3044.31	3291.43	3035.97
Bacteria	Verrucomicrobia	Verrucomicrobiae	Verrucomicrobiales	Verrucomicrobiaceae	sf_6	871	NA			0.6	0.857	0.786	0.846	0.846	0.846	0.857	0.857	0.857	0.786	0.786	0.786	0.846	0.846	0.846	0.923	0.923	0.857	0.786	0.786	0.846		1022.84	1431.03	1357.24	1899.72	1848.05	1778.45	1779.24	1526.45	1792.97	1164.79	1083.25	1117.21	1651.8	1639.61	1647.03	2059.56	2237.58	1890.2
Bacteria	Verrucomicrobia	Verrucomicrobiae	Verrucomicrobiales	Xiphinematobacteraceae	sf_3	888	29275	AF217462.1	Candidatus Xiphinematobacter brevicolli	1	1	1	1	1	1	1	1	1	1	1	1	1	1	1	1	1	1	1	1	1		3394.29	2792.06	2970.64	3229.44	2986.03	3021.51	3040.67	3466.27	3357.98	3742.34	4062.19	4563.59	2784.19	2537.74	2768.85	3375.76	3796.18	3407.15
Bacteria	Verrucomicrobia	Verrucomicrobiae	Verrucomicrobiales	Unclassified	sf_3	792	78274	AB089122.1	termite gut homogenate clone Rs-P07 bacterium	1	1	1	0.9	0.944	0.9	1	0.95	0.95	1	0.947	0.947	0.95	0.95	0.95	0.95	1	0.95	0.95	0.9	0.95		3420.97	2659.67	2625.6	2702.19	2998.18	2828.03	3045.51	3111.2	3075.12	2894.43	3511.62	3828.3	2711.19	2642.18	2776.37	3167.62	4032.72	3643.16
Bacteria	Synergistes	Unclassified	Unclassified	Unclassified	sf_3	117	78257	AB089065.2	termite gut homogenate clone Rs-D89	0.944	0.944	1	0.944	0.944	0.944	1	0.944	0.944	0.889	0.889	0.889	0.944	0.944	0.944	0.944	0.889	0.889	0.944	1	0.944		1841.12	2125.88	2095.13	1892.6	1994.74	2087.67	2093.79	1913.72	1695.27	2484.88	2324.9	2159.25	1718.24	1542.77	1792.66	1618.79	1593.45	1585.57
Bacteria	Synergistes	Unclassified	Unclassified	Unclassified	sf_3	353	82669	AY261810.1	UASB reactor granular sludge clone PD-UASB-13 G+C	1	1	0.958	1	0.958	1	1	1	1	0.875	0.917	0.917	1	0.958	1	1	0.917	0.917	0.958	0.958	0.958		2094.61	2095.52	2018.66	1777.71	1757.43	1812.91	1701.81	1535.15	1291.46	1915.01	1957.01	1864.53	1772.52	1526.63	1787.02	1547.95	1576.55	1543.98
Bacteria	Synergistes	Unclassified	Unclassified	Unclassified	sf_3	60	68344	AF481216.1	Flexistipes sp. str. E3_33	0.944	0.944	0.944	0.944	0.944	0.944	0.944	0.944	0.889	0.941	0.941	0.889	0.944	0.944	0.944	0.944	0.944	0.944	0.889	0.944	0.944		3184.16	2969.99	3112.1	2607.78	3055.17	2669.89	2838.23	3306.14	3248.18	3726.06	3212.71	2804.31	2941.42	3175.74	3126.82	3311.92	3443.49	3440.42
Bacteria	Synergistes	Unclassified	Unclassified	Unclassified	sf_3	601	50590	AF229792.1	terephthalate-degrading consortium clone TA19	1	1	1	1	1	0.909	1	1	1	0.667	0.5	0.556	1	1	1	1	1	1	1	1	1		2135.74	2599.79	2649.49	3317.62	3329.86	2958.78	1757.46	1807.54	1853.45	1869.92	1673.42	1873.55	3093.96	3189.03	3149.37	2879.02	2500.52	2767.72
Bacteria	Chloroflexi	Thermomicrobia	Unclassified	Unclassified	sf_2	652	78862	AJ536890.1	uranium mining waste pile soil sample clone JG30-KF-CM45	1	1	1	1	1	1	0.923	0.846	0.846	1	0.846	0.917	0.846	0.857	0.857	0.929	0.929	0.929	0.857	0.929	0.857		1968.97	2071.91	2107.55	2235.49	2007.82	2056.75	1985.71	1911.98	1993.94	1506.71	1421.77	1511.17	1959.7	2001.33	1858.43	2341.17	2190.06	2243.71
Bacteria	Synergistes	Unclassified	Unclassified	Unclassified	sf_3	719	86619	AY207056.1	Synergistes sp. P1 str. P4G_18	0.913	0.913	0.913	0.913	0.913	0.913	0.955	0.955	0.955	0.955	0.955	0.913	0.909	0.909	0.913	0.913	0.955	0.913	0.913	0.955	0.913		2966.25	2713.64	2880.8	2402.93	2789.83	2554.15	2788.22	3106.85	3030.46	3504.38	3178.22	2912.58	2743.95	3002.95	2784.82	2980.47	3343.17	3175.29
Bacteria	OP9/JS1	OP9	Unclassified	Unclassified	sf_1	726	1659	AF027086.1	hot spring clone OPB72	0.952	1	1	1	0.952	0.952	1	0.905	0.95	0.905	0.952	0.909	0.952	0.952	0.952	0.952	0.95	0.905	0.95	0.95	1		2813.93	2434.51	2539.58	2588.19	2396.49	2504.67	2622.88	2787.46	2729.93	2811.77	3148.84	3153.16	1996.19	1801.01	1935.47	2188.12	2683.2	2449.57
Bacteria	Synergistes	Unclassified	Unclassified	Unclassified	sf_3	740	49883	AF371930.1	swine intestine clone p-4292-4Wa3	0.846	0.846	0.808	0.846	0.808	0.885	0.92	0.88	0.88	0.84	0.88	0.846	0.88	0.84	0.846	0.846	0.88	0.846	0.846	0.92	0.846		2961.8	2692.55	2809.11	2421.64	2730.97	2608.93	2876.14	3064.21	2985.8	3468.05	3302.13	3038.88	2787	2932.69	2778.24	2883.39	3378.02	3174.25
Bacteria	OP9/JS1	OP9	Unclassified	Unclassified	sf_1	969	66918	AJ306782.1	DCP-dechlorinating consortium clone SHA-1	1	1	1	1	1	1	1	0.938	0.938	0.938	0.938	1	1	1	1	1	0.875	0.938	0.938	0.938	1		2636.05	2293.69	2237.54	2134.85	2118.07	2056.75	1688.1	1391.56	1298.9	1117.19	1148.4	1251.04	1891.38	1644.36	1818.03	1989.6	1708.55	1834.06
Bacteria	OP3	Unclassified	Unclassified	Unclassified	sf_3	1015	17532	AY013695.1	polluted aquifer clone BVC56	0.909	0.909	0.818	0.545	0.545	0.545	0.545	0.636	0.636	0.818	0.818	0.818	0.818	0.727	0.818	0.909	0.636	0.727	0.909	0.909	0.909		884.982	1473.19	1428.93	916.464	789.487	811.037	1578.41	1378.5	1730.63	834.137	758.787	475.154	790.804	773.761	710.299	1043.34	783.524	740.278
Bacteria	OP3	Unclassified	Unclassified	Unclassified	sf_4	628	49231	AY050598.1	CB-contaminated groundwater clone GOUTB15	1	1	1	1	1	1	1	1	1	1	1	1	1	1	1	1	1	1	1	1	1		2780.58	2604.01	2420.1	2643.4	2525.42	2761.77	2358.34	2663.89	2498.24	2824.29	2665.97	2747.17	2954.52	2666.86	2805.49	2332.42	2576.55	2502.6
Bacteria	Proteobacteria	Deltaproteobacteria	Desulfobacterales	Nitrospinaceae	sf_2	594	24687	AJ296568.1	uranium mining mill tailing clone GR-296.II.52 GR-296.I.52	1	1	1	0.963	0.846	0.778	1	1	1	0.391	0.615	0.44	0.852	0.963	0.963	0.808	0.4	0.615	0.692	0.44	0.731		1944.52	2121.66	2206.96	745.462	792.289	688.233	1021.09	837.197	834.609	315.619	304.026	293.212	610.182	753.823	750.699	584.199	485.742	518.818
Bacteria	Natronoanaerobium	Unclassified	Unclassified	Unclassified	sf_1	769	70140	AJ431345.1	fjord ikaite column clone un-c23	1	1	0.952	0.95	0.8	0.65	0.75	0.778	0.778	0.684	0.905	0.905	0.714	0.905	0.905	0.8	0.7	0.789	0.905	0.81	0.905		1905.6	2308.87	2307.32	1723.38	1630.36	1698.05	1914.74	2064.27	2091.64	2279.47	2674.91	2643.42	1254.06	1386.12	1521.13	1795.45	1317.84	1525.26
Bacteria	Firmicutes	Unclassified	Unclassified	Unclassified	sf_8	546	20039	AF282254.1	Ferribacter thermoautotrophicus	1	1	1	1	1	1	1	1	1	1	0.938	0.938	1	1	1	1	0.938	0.938	0.938	0.875	0.933		2012.33	2046.61	1976.61	2165.13	2590.82	2067.35	2774.51	3021.57	3043.49	3432.99	2599.55	2366.75	2115.99	2303.24	2335.72	2833.54	2808.86	2833.23
Bacteria	BRC1	Unclassified	Unclassified	Unclassified	sf_2	118	82144	AY218548.1	penguin droppings sediments clone KD1-1	1	1	1	1	1	1	1	1	1	1	1	1	1	1	1	1	1	1	1	1	1		2702.75	2579.56	2562.52	2644.3	2350.71	2609.81	2544.65	2765.71	2518.71	2645.19	2775.83	2694.55	2558.65	2255.77	2452.22	2245.84	2335.79	2361.19
Bacteria	Unclassified	Unclassified	Unclassified	Unclassified	sf_106	243	52397	AF027097.1	hot spring clone OPB25	1	1	0.917	1	1	1	1	1	1	1	0.917	0.917	1	1	1	1	1	1	0.917	0.917	0.917		2838.39	2722.07	2492.74	2186.51	2203.09	2214.01	2446.25	2414.12	2764.35	1653.24	1492.02	1493.13	2368.67	2375.4	2167.54	2914	3472	3369.72
Bacteria	OP3	Unclassified	Unclassified	Unclassified	sf_2	349	32255	AJ390463.1	soil clone PBS-25	0.938	0.938	0.938	0.938	0.938	1	0.938	0.938	0.938	0.938	0.938	0.938	1	0.938	0.938	0.938	1	0.938	0.938	0.938	0.938		2992.93	2663.88	2492.74	2532.08	2310.53	2522.34	2768.87	2643.87	2776.45	2935.76	2773.28	2911.07	2951.71	2633.63	2664.56	2830.04	3843.7	3572.46
Bacteria	Termite group 1	Unclassified	Unclassified	Unclassified	sf_2	437	78103	AB089050.2	termite gut homogenate clone Rs-D43 group	0.938	0.938	0.938	0.867	0.867	0.867	0.933	0.8	0.8	0.857	0.867	0.8	0.867	0.867	0.867	0.867	0.75	0.8	0.857	0.8	0.8		2244.7	2150.33	2046.38	1755.44	1720.05	1668.02	1561.47	1283.64	1237.49	1368.94	1200.77	1326.22	1900.74	1726.96	1770.11	1812.07	1778.24	1951.55
Bacteria	Unclassified	Unclassified	Unclassified	Unclassified	sf_160	485	80983	AY193179.1	thermal spring mat clone O1aA90	1	1	1	1	1	1	1	1	1	1	1	1	1	1	1	1	1	1	1	1	1		2388.12	2542.45	2384.74	2154.45	2138.62	2001.97	1970.39	2213.96	2166.08	1466.63	1452.42	1226.98	2476.29	2408.63	2141.23	1991.35	1562.82	1732.17
Bacteria	OP8	Unclassified	Unclassified	Unclassified	sf_3	598	33161	AF419671.1	Guaymas Basin hydrothermal sediment clone a2b010	0.844	0.906	0.906	0.871	0.839	0.75	0.9	0.967	0.9	0.8	0.862	0.867	0.839	0.839	0.875	0.933	0.933	0.9	0.844	0.844	0.903		1586.52	1630.04	1670.75	1370.69	1444.43	1302.25	1653.42	1909.37	1743.65	1528	1767.95	1712.66	1100.57	1253.21	1188.53	1714.12	1826.81	1789.35
Bacteria	Termite group 1	Unclassified	Unclassified	Unclassified	sf_2	722	77986	AB089051.1	termite gut homogenate clone Rs-H93 group	0.947	0.947	0.947	0.889	0.941	0.833	0.833	0.722	0.778	0.778	0.778	0.778	0.889	0.889	0.944	0.778	0.737	0.778	0.778	0.778	0.778		2279.16	2162.14	2138.14	1901.51	2054.53	1802.31	1713.91	1719.65	1701.78	1028.27	996.386	1142.78	2174.94	2111.46	2026.61	2117.29	1872.22	2260.34
Bacteria	Gemmatimonadetes	Unclassified	Unclassified	Unclassified	sf_5	442	73339	AF507712.1	forest soil clone S0134	0.917	0.917	0.917	0.917	0.917	0.917	0.917	0.917	0.917	0.917	0.917	0.917	0.917	0.917	0.917	0.917	0.917	0.917	1	0.917	0.917		2322.52	2393.19	2315.92	2811.73	2620.72	2987.06	3112.45	2783.98	2809.01	2710.32	2834.59	2711.09	2438.86	2154.19	2498.26	2542.32	2944.02	2861.3
Bacteria	NC10	NC10-1	Unclassified	Unclassified	sf_1	452	79044	AY177763.1	vadose clone 5G01	0.941	0.941	0.941	0.938	0.938	0.882	0.941	1	0.938	0.938	1	1	0.941	0.941	0.941	0.941	1	0.941	0.941	0.941	1		2507.08	2257.43	2244.23	2312.09	2352.58	2280.27	1944.58	2746.56	2495.45	1611.91	2063.03	1867.54	2259.17	2104.82	2366.72	1658.15	1645.19	1464.96
Bacteria	Proteobacteria	Deltaproteobacteria	Desulfobacterales	Unclassified	sf_3	468	1717	AJ241004.1	marine sediment clone Sva0515	0.982	0.982	0.982	0.965	0.964	0.965	0.982	0.965	0.965	0.946	0.947	0.964	0.982	0.982	0.982	0.965	0.964	0.982	0.912	0.982	0.982		2054.58	2281.88	2257.61	2127.73	2195.61	2219.31	2082.5	2582.95	2253.54	2066.55	1997.88	1712.66	2152.48	2164.63	2221.09	1945	1997.88	1939.07
Bacteria	Acidobacteria	Acidobacteria	Acidobacteriales	Acidobacteriaceae	sf_14	508	75917	AJ519382.1	uranium mining waste pile clone JG37-AG-81 sp.	1	1	1	1	1	1	1	0.957	1	1	0.957	1	1	1	1	0.957	1	1	0.87	0.957	0.957		2438.15	2629.31	2498.48	2446.57	2517.95	2701.69	2101.85	2938.02	2549.42	1981.39	1702.8	1687.1	2532.44	2417.17	2430.61	2006.22	2321	2161.57
Bacteria	Acidobacteria	Acidobacteria-10	Unclassified	Unclassified	sf_1	516	76459	AJ532721.1	uranium mining waste pile clone JG34-KF-153	0.941	0.941	0.941	0.882	0.938	0.882	0.938	0.824	0.882	0.941	1	0.941	0.938	0.882	0.882	0.824	0.875	0.875	0.824	0.941	0.882		1955.63	1996.86	1962.27	1995.91	1888.23	2082.37	2153.47	2552.49	2360.54	2661.47	2544.62	2308.11	2203.02	1920.64	2065.13	2017.59	2524.8	2404.86
Bacteria	NC10	NC10-1	Unclassified	Unclassified	sf_1	536	76461	AJ519669.1	uranium mill tailings clone GuBH2-AD-8	0.938	0.938	0.938	0.933	0.933	0.875	0.938	1	0.933	0.929	0.933	1	0.938	0.938	0.938	0.875	1	0.933	0.812	0.875	0.938		1982.32	1963.13	1945.06	1930.01	1976.05	1940.13	1438.07	2494.18	2126.07	715.153	660.425	602.965	2013.98	1849.43	2075.46	1117.67	1102.42	835.932
Bacteria	Acidobacteria	Unclassified	Unclassified	Unclassified	sf_1	572	63239	AF523986.1	forested wetland clone FW144	0.963	1	1	0.963	0.963	0.963	0.963	0.926	0.926	0.926	0.962	0.962	0.963	1	0.963	0.963	0.963	0.963	0.926	0.963	0.963		3080.76	2917.71	3067.18	2359.29	2738.44	2428.69	2589.81	2776.15	2788.54	2717.83	2441.15	2250.97	2710.26	2887.12	2778.24	3062.67	3097.14	3151.38
Bacteria	Unclassified	Unclassified	Unclassified	Unclassified	sf_160	226	NA			1	1	1	1	1	1	1	1	1	1	1	1	1	1	1	1	1	1	1	1	1		2482.62	2577.87	2768.97	1788.4	2420.78	1761.67	2094.6	2683.9	2609.9	3248.87	2709.4	2156.24	2276.02	2747.56	2733.15	2817.8	2661.02	2652.32
Bacteria	Unclassified	Unclassified	Unclassified	Unclassified	sf_160	333	NA			0.97	0.971	0.941	0.941	0.939	0.971	0.971	0.941	0.941	0.941	0.971	0.97	0.97	0.882	0.939	0.912	0.912	0.882	0.882	0.882	0.882		2579.35	2495.23	2358.93	2386.9	2472.17	2585.95	2532.55	2518.55	2454.51	2289.49	2271.25	2105.11	2338.72	2152.29	2166.6	2234.47	2351.63	2301.93
Bacteria	Acidobacteria	Acidobacteria	Acidobacteriales	Acidobacteriaceae	sf_14	541	76467	AJ519667.1	uranium mill tailings soil sample clone GuBH2-AG-47 sp.	1	0.977	0.977	0.977	0.932	0.978	0.978	0.956	0.956	0.956	0.977	0.956	0.955	0.932	0.953	0.956	0.911	0.911	0.889	0.909	0.909		2483.73	2475.83	2367.53	2117.04	2249.8	2220.19	2089.76	2263.56	2071.17	2466.09	2460.31	2208.87	2185.24	2192.16	2329.14	2095.42	2199.57	2138.7
Bacteria	Acidobacteria	Acidobacteria-7	Unclassified	Unclassified	sf_1	588	1719	AJ009461.1	TCB-transforming consortium clone SJA-36	0.933	0.933	0.933	0.857	0.857	0.857	0.923	0.923	0.923	0.923	0.923	0.923	0.923	0.857	0.857	0.923	0.923	0.923	0.857	0.857	0.857		2294.73	2163.82	2076.97	1983.44	2185.34	2221.96	2275.26	2274.01	2200.5	2144.21	2341.51	2222.4	2252.62	1869.37	1987.15	2147.02	2120.37	1961.94
Bacteria	WS3	Unclassified	Unclassified	Unclassified	sf_3	95	78123	AJ535231.1	marine sediment above hydrate ridge clone Hyd24-32	0.929	0.929	1	0.857	0.857	0.857	0.857	0.929	0.929	0.714	0.786	0.571	0.857	0.857	0.857	1	0.857	0.857	0.643	0.857	0.786		1768.85	1881.33	1788.31	1765.24	2198.42	1755.48	1804.24	2097.34	2193.99	1742.17	1692.58	1914.15	1568.51	1570.31	1438.45	1660.77	1410.76	1541.9
Bacteria	Gemmatimonadetes	Unclassified	Unclassified	Unclassified	sf_5	227	75259	AJ519397.1	uranium mining waste pile clone JG37-AG-36	0.923	0.923	0.923	0.923	1	0.923	0.923	0.923	1	0.846	0.923	0.923	0.846	0.923	0.923	1	0.846	0.923	0.846	0.917	1		1217.41	1455.48	1397.39	1099.04	1258.51	1040.74	1444.52	1680.49	1669.22	1193.59	1400.05	1440.5	977.04	989.274	1183.83	1209.5	901.791	896.235
Bacteria	Acidobacteria	Holophagae	Holophagales	Holophagaceae	sf_14	208	76766	AJ519665.1	uranium mill tailings soil sample clone GuBH2-AD-9 sp.	0.952	1	1	0.947	0.895	0.895	0.895	0.789	0.789	0.842	0.789	0.8	0.684	0.895	1	0.9	0.947	0.85	0.8	0.95	0.9		1286.34	1626.66	1570.39	1083.01	1282.8	1130.86	1313.86	1180.08	1714.81	832.884	730.683	586.425	907.787	1213.33	919.818	2016.71	2491.01	1955.71
Bacteria	Proteobacteria	Deltaproteobacteria	Desulfuromonadales	Geobacteraceae	sf_1	482	62399	AF529120.1	trichloroethene-contaminated site clone FTLM205 proteobacterium	0.938	0.958	0.917	0.917	0.872	0.875	0.938	0.957	0.917	0.744	0.809	0.717	0.854	0.875	0.896	0.915	0.717	0.83	0.851	0.783	0.851		2395.9	2406.69	2298.71	1568.41	1763.03	1743.11	1740.52	1698.76	1714.81	1630.7	1748.79	1805.89	1785.63	1730.76	1788.9	1765.72	1977.82	1852.77
Bacteria	Acidobacteria	Acidobacteria	Holophagales	Unclassified	sf_1	734	55664	AF529125.1	trichloroethene-contaminated site clone FTLM5 bacterium	0.951	0.976	0.902	0.756	0.659	0.7	0.718	0.846	0.725	0.711	0.769	0.744	0.634	0.675	0.878	0.878	0.805	0.78	0.667	0.85	0.775		1912.27	1880.49	1756.77	1585.33	1621.95	1802.31	1799.4	1891.96	1748.31	1481.66	1678.53	1581.84	1553.53	1565.56	1524.89	1638.91	1733.89	1642.75
Bacteria	Verrucomicrobia	Verrucomicrobiae	Verrucomicrobiales	Verrucomicrobiaceae	sf_1	1024	83178	AY244959.1	rumen clone BS5	0.87	0.917	0.958	0.773	0.75	0.727	0.864	0.818	0.773	0.773	0.81	0.81	0.818	0.818	0.87	0.833	0.87	0.826	0.783	0.739	0.958		1701.03	1458.85	1554.14	1662.82	1626.62	1630.03	1976.84	1452.48	1675.73	905.527	1222.49	1333.74	1262.48	1380.43	1360.47	1865.41	2330.51	2039.92
Bacteria	Acidobacteria	Acidobacteria-4	Ellin6075/11-25	Unclassified	sf_1	435	81698	AY211077.1	anaerobic VC-degrading enrichment clone VC47 bacterium	0.921	0.947	0.947	0.921	0.944	0.868	0.947	0.919	0.921	0.972	0.972	0.889	0.865	0.921	0.946	0.921	0.921	0.895	0.973	0.946	0.973		1795.54	1815.56	1722.36	1504.28	1768.64	1599.1	1682.45	1856.28	1959.52	1444.08	1453.7	1411.93	1493.64	1616.83	1547.44	2055.19	2361.13	2068
Bacteria	Acidobacteria	Acidobacteria-5	Unclassified	Unclassified	sf_1	523	44004	AF245036.1	soil metagenomic library clone 17F9	0.917	0.909	1	0.917	0.833	0.917	0.917	0.917	0.917	0.833	0.917	0.917	0.917	0.917	0.917	0.917	0.917	0.917	0.75	0.917	0.917		2975.14	2555.94	2440.17	2906.14	2815.99	2968.5	2620.46	2992.85	2959.75	3028.44	3599.77	4100.46	2952.65	2711.48	2790.46	2900.88	3711.71	3556.87
Bacteria	Acidobacteria	Chloracidobacteria	Unclassified	Unclassified	sf_1	790	1749	Z95709.1	soil clone 11-25	1	1	1	0.933	1	0.875	0.933	0.933	0.875	1	1	1	0.812	1	1	0.933	0.875	0.812	0.938	0.875	0.938		1222.97	1536.43	1384.96	1034.92	1326.71	942.676	1463.88	1282.77	1644.1	1084.63	984.89	756.338	890.941	1396.57	1101.15	2171.51	2635.68	2070.07
Bacteria	Acidobacteria	Chloracidobacteria	Unclassified	Unclassified	sf_1	87	1776	AF097766.1	activated sludge clone 2951	1	1	1	1	1	1	1	1	1	1	1	1	0.905	1	1	1	1	1	1	1	1		1182.94	1463.91	1267.4	1024.23	1229.54	1060.18	1275.15	1251.44	1650.61	951.867	906.967	705.213	945.221	1210.48	995.921	1939.75	2307.28	1828.86
Bacteria	Acidobacteria	Acidobacteria-6	Unclassified	Unclassified	sf_1	350	85443	AY221047.1	Mammoth cave clone CCM15a	1	1	1	1	1	1	1	1	0.944	0.944	1	1	1	1	1	1	0.944	1	1	1	1		2908.43	2598.95	2573.98	2870.52	2710.41	3193.79	1920.38	1685.71	1563.15	2274.46	2059.2	1980.31	3122.97	2537.74	2681.47	2579.92	2897.56	3037.01
Bacteria	Acidobacteria	Acidobacteria-6	Unclassified	Unclassified	sf_1	53	31800	Z95728.1	Holophaga/Acidobacterium phylum clone iii1-15	0.872	0.957	0.917	0.872	0.848	0.848	0.911	0.911	0.844	0.911	0.891	0.848	0.87	0.848	0.909	0.891	0.83	0.889	0.848	0.872	0.913		2107.95	2117.45	2040.65	2166.02	2218.97	2225.49	2092.98	2113.01	2029.3	2458.57	2218.88	2256.98	2083.23	1987.09	1964.6	2345.54	2539.59	2656.47
Bacteria	Acidobacteria	Acidobacteria-6	Unclassified	Unclassified	sf_1	834	71241	AF280856.1	bioreactor clone mle1-25	1	1	1	1	1	1	1	1	0.933	1	1	0.933	0.867	1	1	1	1	1	1	1	1		2698.31	2722.07	2689.64	2190.96	2272.23	2295.29	2552.71	2441.1	2505.69	2393.45	2001.71	1972.79	2220.8	2026.02	2028.49	2998.83	3297.77	3203.36
Bacteria	Acidobacteria	Acidobacteria-6	Unclassified	Unclassified	sf_1	897	84221	AY221071.1	Mammoth cave clone CCM8b	0.971	1	0.972	0.971	0.943	0.943	0.971	0.943	0.943	0.914	0.914	0.886	0.914	0.914	0.943	0.971	0.914	0.943	0.857	0.914	0.971		2652.72	2599.79	2616.04	2743.16	2692.66	2705.22	2484.16	2388.01	2339.14	2775.45	2664.7	2712.59	2458.51	2367.8	2231.43	2754.83	3063.34	3048.45
Bacteria	Caldithrix	Unclassified	Caldithrales	Caldithraceae	sf_2	91	53652	AF323775.1	benzoate-degrading consortium clone BA059	0.96	1	1	0.94	0.96	0.94	0.96	0.96	0.96	0.959	0.96	0.94	0.96	0.96	0.96	0.98	0.96	0.96	0.959	0.98	0.94		1915.61	1988.43	2000.5	1873.9	1979.79	1781.99	1754.23	1999	1925.09	2355.87	1974.89	1648	1851.14	1978.55	2058.55	2167.13	1783.52	2046.16
Bacteria	Acidobacteria	Acidobacteria-6	Unclassified	Unclassified	sf_1	100	76114	AJ534631.1	soil sample uranium mining waste pile near town Johanngeorgenstadt clone JG36-TzT-10	0.885	0.904	0.906	0.904	0.846	0.882	0.885	0.885	0.827	0.922	0.902	0.863	0.885	0.882	0.902	0.923	0.849	0.902	0.882	0.906	0.923		1990.1	1985.05	1946.02	2109.91	2062.94	2139.8	1929.25	1885	1837.63	2389.69	2180.55	2160.75	1978.41	1882.66	1815.21	2214.36	2343.18	2471.4
Bacteria	Acidobacteria	Acidobacteria	Acidobacteriales	Acidobacteriaceae	sf_14	1040	NA			0.951	0.976	0.976	0.952	0.929	0.857	0.714	0.762	0.619	0.795	0.756	0.698	0.881	0.902	0.951	0.951	0.833	0.878	0.725	0.878	0.902		1086.22	1368.62	1442.31	1714.47	1562.16	1640.63	1119.48	1281.9	1057.92	1135.98	1007.88	816.484	1196.97	1342.45	1186.65	1813.82	1778.24	1949.47
Bacteria	Acidobacteria	Acidobacteria-6	Unclassified	Unclassified	sf_1	1046	75514	AJ532717.1	uranium mining waste pile clone JG34-KF-27	0.883	0.9	0.9	0.881	0.847	0.862	0.864	0.898	0.814	0.898	0.898	0.847	0.898	0.879	0.914	0.881	0.82	0.864	0.864	0.917	0.917		1763.29	1802.91	1824.63	1952.27	1890.1	1943.66	1738.91	1675.26	1621.77	2054.03	1889.3	1854	1749.13	1691.83	1626.36	2075.31	2252.37	2334.16
Bacteria	Acidobacteria	Acidobacteria-6	Unclassified	Unclassified	sf_1	1049	1828	AF013534.2	soil clone C112	1	1	1	1	1	1	0.974	0.974	0.947	1	1	1	1	1	1	1	1	1	1	1	1		2377	2410.9	2427.75	2716.44	2599.23	2612.46	2639.01	2471.56	2497.31	2967.07	2775.83	2859.95	2372.41	2323.18	2364.84	2800.31	3191.12	3138.9
Bacteria	Acidobacteria	Acidobacteria-6	Unclassified	Unclassified	sf_1	13	76504	AJ534637.1	soil sample uranium mining waste pile near town Johanngeorgenstadt clone JG36-TzT-202 bacterium	0.93	0.947	0.931	0.912	0.877	0.893	0.895	0.93	0.842	0.946	0.946	0.893	0.93	0.911	0.946	0.912	0.862	0.911	0.911	0.948	0.965		1853.35	1951.32	1934.55	2138.41	2019.96	2069.12	1922.8	1808.41	1793.9	2231.88	2078.36	2035.95	1895.12	1848.48	1782.32	2241.47	2475.17	2553.54
Bacteria	Acidobacteria	Acidobacteria	Acidobacteriales	Acidobacteriaceae	sf_14	176	75775	AJ519387.1	uranium mining waste pile clone JG37-AG-112 sp.	1	0.981	0.981	0.98	0.961	0.961	0.942	0.981	0.904	0.98	0.98	0.941	0.962	0.961	0.98	0.98	0.961	0.98	0.941	1	1		2044.58	2092.99	2120.93	2272.9	2190.01	2214.89	1993.78	1884.13	1822.74	2362.13	2192.05	2144.21	1964.38	1894.05	1817.09	2426	2691.65	2699.1
Bacteria	Acidobacteria	Acidobacteria	Acidobacteriales	Acidobacteriaceae	sf_14	209	76566	AJ519367.1	uranium mining waste pile clone JG37-AG-29 sp.	0.929	0.929	1	0.929	0.929	0.929	0.929	0.929	0.929	0.857	0.929	0.786	0.929	0.929	0.929	0.929	0.786	0.929	0.786	0.786	0.857		1940.07	2259.96	2126.67	1980.77	2304.93	1962.22	1373.55	1683.1	1260.75	1971.37	1725.79	1897.61	1297.11	1531.38	1468.51	2076.18	1900.73	1961.94
Bacteria	Unclassified	Unclassified	Unclassified	Unclassified	sf_160	267	NA			1	1	1	1	1	1	0.962	0.962	0.962	0.88	0.885	0.84	1	1	1	0.962	0.88	0.96	0.731	0.92	0.885		2335.86	2200.09	2222.25	2203.43	2397.42	2421.63	1840.53	2380.18	2044.19	2261.94	2022.15	2093.09	2538.99	2307.04	2241.76	1962.49	2262.93	2282.18
Bacteria	Acidobacteria	Acidobacteria	Acidobacteriales	Acidobacteriaceae	sf_14	274	75044	AJ519379.1	uranium mining waste pile clone JG37-AG-73 sp.	0.941	1	1	0.941	1	0.882	0.938	0.938	0.875	0.941	0.941	0.882	0.882	0.882	0.882	1	1	1	0.882	0.882	0.882		1948.96	1802.91	1886.76	1928.22	2021.83	2102.69	1839.73	1826.69	1518.49	2477.36	2189.5	2162.25	1663.96	1623.47	1442.21	2424.25	2948.24	3049.49
Bacteria	Acidobacteria	Acidobacteria-6	Unclassified	Unclassified	sf_1	37	83207	AY214904.2	soil clone BAC-14A1	0.909	0.953	0.932	0.909	0.841	0.884	0.907	0.907	0.837	0.93	0.93	0.86	0.907	0.884	0.905	0.909	0.844	0.907	0.884	0.932	0.953		2107.95	2152.86	2135.27	2242.62	2161.04	2245.81	2002.65	1961.58	1891.59	2165.5	2005.55	1954.75	2099.14	1975.7	1895.07	2192.5	2342.12	2488.04
Bacteria	Acidobacteria	Acidobacteria	Acidobacteriales	Acidobacteriaceae	sf_14	396	1833	Y07586.1	soil clone DA023	0.904	0.923	0.906	0.904	0.885	0.902	0.885	0.904	0.885	0.922	0.922	0.882	0.923	0.902	0.923	0.904	0.849	0.902	0.882	0.906	0.923		2194.67	2155.39	2148.65	2332.57	2268.49	2368.62	2103.47	2005.09	1975.33	2557.52	2359.39	2362.24	2183.37	2092.48	1971.17	2436.5	2714.88	2802.03
Bacteria	Acidobacteria	Acidobacteria-6	Unclassified	Unclassified	sf_1	500	1854	Z95717.1	soil clone RB24	0.917	0.857	0.857	1	0.917	0.917	0.917	0.846	0.846	0.846	0.917	0.917	0.917	0.917	0.923	0.923	0.923	0.923	0.846	0.929	0.929		3175.26	2141.9	2219.38	3312.27	2943.99	3262.7	2851.94	2731.77	2692.71	3401.67	3581.88	3999.72	3005.99	2751.36	2600.67	3050.43	3611.39	3693.07
Bacteria	Acidobacteria	Acidobacteria	Acidobacteriales	Acidobacteriaceae	sf_14	548	76925	AJ519666.1	uranium mill tailings soil sample clone GuBH2-AD-16 sp.	0.896	0.917	0.898	0.875	0.854	0.851	0.854	0.896	0.833	0.936	0.936	0.894	0.917	0.894	0.938	0.875	0.837	0.872	0.915	0.918	0.938		1871.14	1817.24	1776.84	1835.6	1814.42	1904.79	1817.14	1846.71	1759.47	2404.72	2216.32	2241.95	1726.67	1625.37	1666.76	2205.61	2426.6	2523.39
Bacteria	Acidobacteria	Acidobacteria-6	Unclassified	Unclassified	sf_1	569	23209	Z95724.1	Holophaga/Acidobacterium phylum clone ii3-12	0.889	0.932	0.911	0.889	0.844	0.864	0.909	0.909	0.818	0.909	0.909	0.884	0.886	0.864	0.907	0.889	0.826	0.886	0.864	0.889	0.932		2023.45	2087.93	2033	2163.35	2107.79	2191.04	1961.52	1914.59	1853.45	2275.71	2171.61	2240.44	1986.84	1903.55	1832.12	2176.75	2388.59	2496.36
Bacteria	Acidobacteria	Acidobacteria	Acidobacteriales	Acidobacteriaceae	sf_14	582	65464	AY102321.1	heavy metal-contaminated soil clone a13114	0.969	0.941	0.941	1	0.938	0.938	0.938	0.939	0.788	0.939	0.969	0.969	0.906	0.906	0.939	0.97	0.97	0.97	0.909	0.941	0.971		2116.84	2109.01	2089.39	2370.87	2223.64	2196.34	2268.81	2146.95	2075.82	2080.33	2050.26	2016.4	1913.84	1892.15	1803.93	2419	2588.16	2616.97
Bacteria	Acidobacteria	Acidobacteria-6	Unclassified	Unclassified	sf_1	642	22391	Z95710.1	Holophaga/Acidobacterium phylum clone 32-10	0.926	0.944	0.927	0.907	0.889	0.887	0.889	0.926	0.87	0.943	0.943	0.887	0.944	0.906	0.944	0.907	0.855	0.906	0.887	0.927	0.944		1898.93	1886.39	1882.94	2015.51	2000.34	2074.42	1738.91	1739.66	1677.59	2340.84	2130.73	2078.05	1834.29	1790.57	1702.46	2050.82	2200.62	2307.13
Bacteria	Acidobacteria	Acidobacteria-6	Unclassified	Unclassified	sf_1	66	75652	AJ532720.1	uranium mining waste pile clone JG34-KF-135	0.911	0.929	0.912	0.893	0.875	0.873	0.875	0.911	0.857	0.927	0.927	0.873	0.929	0.891	0.929	0.893	0.842	0.891	0.873	0.912	0.929		1903.38	1869.52	1851.4	1943.37	1934.01	1981.65	1746.98	1767.51	1698.06	2279.47	2040.04	1999.86	1824.93	1751.64	1657.36	2118.16	2257.65	2375.75
Bacteria	Acidobacteria	Acidobacteria	Acidobacteriales	Acidobacteriaceae	sf_14	89	75679	AJ519368.1	uranium mining waste pile clone JG37-AG-31 sp.	0.926	0.944	0.927	0.907	0.87	0.887	0.889	0.926	0.833	0.943	0.943	0.887	0.926	0.906	0.943	0.907	0.855	0.906	0.906	0.945	0.963		1711.04	1870.37	1825.59	1997.69	1888.23	1903.91	1791.34	1673.52	1653.4	1978.88	1797.33	1705.14	1743.51	1708.92	1628.24	2126.03	2291.44	2392.39
Bacteria	Acidobacteria	Acidobacteria	Acidobacteriales	Acidobacteriaceae	sf_14	964	77004	AJ519392.1	uranium mining waste pile clone JG37-AG-145 sp.	1	1	1	0.975	0.927	0.927	0.975	0.976	0.925	0.976	1	0.951	0.951	0.927	0.95	0.951	0.951	0.951	0.951	0.976	0.976		2298.06	2266.7	2302.54	2375.32	2240.46	2312.96	2304.3	2150.43	2073.96	2595.09	2706.85	2656.96	2012.1	1902.6	1965.54	2660.38	3041.17	3048.45
Bacteria	Acidobacteria	Acidobacteria-6	Unclassified	Unclassified	sf_1	987	76119	AJ534636.1	soil sample uranium mining waste pile near town Johanngeorgenstadt clone JG36-TzT-200 bacterium	0.863	0.882	0.882	0.86	0.82	0.837	0.86	0.88	0.82	0.9	0.9	0.88	0.88	0.878	0.898	0.88	0.827	0.86	0.9	0.902	0.902		1784.42	1735.44	1730.96	1809.77	1719.12	1831.46	1655.84	1675.26	1544.54	2077.83	1914.85	1872.05	1631.21	1519.04	1578.44	2055.19	2223.86	2287.38
Bacteria	Acidobacteria	Acidobacteria	Acidobacteriales	Acidobacteriaceae	sf_14	994	77025	AJ519389.1	uranium mining waste pile clone JG37-AG-117 sp.	0.962	0.944	0.944	0.942	0.923	0.906	0.906	0.943	0.849	0.962	0.942	0.904	0.925	0.906	0.962	0.942	0.923	0.942	0.904	0.962	0.962		1908.94	1902.41	1940.29	2109.91	2044.26	2032.89	1825.21	1754.46	1699.92	2201.82	2063.03	2052.49	1838.03	1752.59	1699.64	2239.72	2516.36	2524.43
Bacteria	Deferribacteres	Deferribacer	Unclassified	Unclassified	sf_1	797	57551	AJ515881.1	Deferribacter abyssi str. DR	1	0.909	1	0.909	0.909	0.909	0.833	0.909	0.909	0.833	0.833	0.714	0.909	0.909	0.909	0.909	0.833	0.909	0.769	0.769	0.769		1108.45	1322.24	1375.4	889.744	1134.24	911.754	938.818	1151.36	1007.67	2332.08	2051.53	1795.36	762.728	880.093	945.186	1972.98	1663.14	1921.4
Bacteria	Bacteroidetes	Bacteroidetes	Bacteroidales	Bacteroidaceae	sf_12	5256	77967	AB088925.1	termite gut homogenate clone Rs-D38 bacterium	0.909	0.909	0.955	0.864	0.857	0.818	0.9	0.905	0.95	0.864	0.864	0.864	0.864	0.905	0.905	0.905	0.857	0.857	0.909	0.909	0.909		1825.55	1779.29	1676.48	1842.72	1928.4	1992.25	2063.14	2208.74	2296.34	2320.8	2133.29	2168.27	1974.67	1995.64	1868.76	2094.55	2581.83	2334.16
Bacteria	Bacteroidetes	Bacteroidetes	Bacteroidales	Unclassified	sf_15	5573	78222	AB088930.1	termite gut homogenate clone Rs-D44 bacterium	1	1	1	0.958	0.958	0.958	1	1	1	0.958	0.958	0.958	0.958	0.917	0.958	1	1	1	1	1	1		2561.56	2448.01	2436.35	2313.87	2201.22	2376.57	2364.79	2589.04	2509.41	2854.35	3059.42	3120.08	2338.72	2254.82	2350.75	2449.61	3105.58	2736.53
Bacteria	Bacteroidetes	Sphingobacteria	Sphingobacteriales	Unclassified	sf_6	5439	56341	AF507859.1	Mono Lake at depth 35 m station 6 July 2000 clone ML635J-40 bacterium	1	1	0.938	1	1	1	1	1	1	1	1	1	1	1	1	1	1	1	1	1	1		2959.58	2760.02	2650.45	2824.2	2579.61	3075.4	2676.11	3217.38	3163.51	3411.69	3672.58	3808.75	2787.93	2672.56	2751	2921	3688.47	3385.32
Bacteria	Bacteroidetes	Bacteroidetes	Bacteroidales	Unclassified	sf_15	5475	16567	AJ249101.1	SHA-25 clone	0.75	0.75	0.833	0.833	0.833	0.833	0.917	0.833	0.833	0.727	0.833	0.727	0.833	0.833	0.917	0.917	0.917	0.917	0.75	0.667	0.833		1617.65	1415	1473.85	1848.07	1894.77	1965.75	1811.5	2224.4	1899.04	1892.46	1541.84	1648	2013.04	1913.99	1941.11	1657.27	1813.09	1635.47
Bacteria	Bacteroidetes	Bacteroidetes	Bacteroidales	Unclassified	sf_15	5511	78165	AJ535256.1	marine sediment above hydrate ridge clone Hyd-B2-1 bacterium	0.8	0.8	0.9	0.8	0.8	0.8	0.8	0.7	1	0.727	0.727	0.727	0.7	0.8	0.8	0.8	0.7	0.7	1	1	0.9		1938.96	1632.57	1828.46	1284.3	1409.86	1308.44	1309.83	1408.96	1296.11	1871.17	1836.93	1617.93	1393.5	1372.83	1462.88	1022.35	787.747	920.149
Bacteria	Bacteroidetes	Bacteroidetes	Bacteroidales	Unclassified	sf_15	5544	80197	AY188304.1	marine? clone KD3-17	0.818	0.909	1	0.818	0.818	0.818	0.909	0.818	0.818	0.818	0.909	0.818	0.818	0.818	0.818	1	1	1	0.909	0.818	0.909		1383.06	1298.63	1304.67	1425.91	1368.75	1419.76	1325.96	1177.47	1411.49	1501.7	1368.12	1442	1254.06	1274.09	1205.44	1604.8	2017.94	1747.76
Bacteria	Bacteroidetes	Bacteroidetes	Bacteroidales	Unclassified	sf_15	5783	62690	AF507869.2	Mono Lake at depth 35 m station 6 July 2000 clone ML635J-15 bacterium	1	1	1	1	1	1	1	1	1	1	1	1	1	1	1	1	1	1	1	1	1		2380.34	1903.26	1909.7	1946.93	2056.4	2164.53	1839.73	1824.08	1912.99	2225.62	2186.94	2583.28	2136.57	1938.67	1958.96	2035.08	2567.04	2281.14
Bacteria	Bacteroidetes	Bacteroidetes	Bacteroidales	Unclassified	sf_15	5874	57448	AJ441239.1	hydrothermal vent polychaete mucous clone P. palm A 53	1	1	1	1	1	1	1	1	1	1	1	1	1	1	1	1	1	1	1	1	1		2505.97	2465.71	2465.02	2832.22	2840.28	3056.85	2322.04	2434.14	2316.81	2092.86	2390.05	2850.93	1695.78	1976.65	1913.86	2962.1	2633.57	2720.94
Bacteria	Bacteroidetes	Bacteroidetes	Bacteroidales	Unclassified	sf_15	5890	82372	AY218551.1	penguin droppings sediments clone KD1-125	1	0.923	1	0.846	0.917	0.846	1	0.917	1	0.846	0.846	0.846	0.923	0.917	0.917	0.917	0.917	0.917	0.923	0.923	0.923		3113	2758.33	2594.06	2854.49	2872.05	2993.24	3029.38	3201.71	3394.26	3967.78	4011.09	4059.86	3129.52	3156.75	3291.24	3195.61	4387.52	3868.78
Bacteria	Bacteroidetes	Bacteroidetes	Bacteroidales	Rikenellaceae	sf_5	5892	40718	AJ229217.1	anoxic bulk soil flooded rice microcosm clone BSV73	0.867	0.867	0.867	0.933	0.933	0.933	1	1	1	1	0.933	1	0.933	0.933	1	0.933	0.933	0.933	0.933	0.933	0.933		2096.83	2064.32	2119.98	2471.51	2521.69	2631.01	2376.89	2696.09	2564.31	2164.25	1882.91	2017.9	2351.82	2361.16	2222.97	2217.86	2534.31	2404.86
Bacteria	Bacteroidetes	Bacteroidetes	Bacteroidales	Unclassified	sf_15	6046	66167	AJ488097.1	chlorobenzene-degrading consortium clone IIIB-1	0.857	0.929	0.923	0.917	0.909	0.833	0.846	0.615	0.923	0.833	0.769	0.769	0.769	0.909	0.833	0.923	0.846	0.846	0.923	0.923	0.846		2021.23	1729.54	1876.25	1744.75	2013.42	1924.23	1533.24	1774.47	1712.02	3044.72	2547.17	2386.3	1869.85	2122.86	1890.37	1816.44	2260.81	2040.96
Bacteria	Bacteroidetes	Bacteroidetes	Bacteroidales	Unclassified	sf_15	6069	44257	AJ289174.1	corneal ulcer clone E1-K9	1	1	1	0.9	0.8	0.9	0.778	1	0.778	0.818	0.9	0.818	1	0.9	0.9	1	1	0.875	1	1	1		592.582	770.747	761.777	1244.22	873.574	1008.05	985.597	612.668	1052.33	379.495	401.109	344.337	554.031	700.657	608.827	1685.26	1987.32	1598.04
Bacteria	Bacteroidetes	Bacteroidetes	Bacteroidales	Unclassified	sf_15	6233	59562	AY134906.1	oral periodontitis clone FX069	0.727	0.727	0.818	0.8	0.9	0.727	0.9	0.727	0.727	0.636	0.8	0.7	0.727	0.727	0.8	0.909	0.727	0.818	0.818	0.8	0.8		1684.36	1485.84	1500.62	1849.85	1991	1781.99	1727.62	1749.24	1755.75	1788.51	1866.31	1875.06	1695.78	1671.89	1802.99	1749.97	1896.51	1875.65
Bacteria	Bacteroidetes	Bacteroidetes	Bacteroidales	Rikenellaceae	sf_5	6317	75260	AJ534686.1	ground water deep-well injection disposal site radioactive wastes Tomsk-7 clone S15A-MN128	0.667	0.706	0.75	0.824	0.765	0.824	0.824	0.765	0.778	0.611	0.611	0.611	0.778	0.812	0.824	0.778	0.667	0.667	0.944	0.944	0.833		1029.51	1006.02	1103.96	1086.57	1044.55	1105.24	1038.83	925.094	1034.65	934.333	965.728	984.893	918.081	1052.88	913.241	965.503	1195.35	1147.85
Bacteria	Bacteroidetes	Bacteroidetes	Bacteroidales	Porphyromonadaceae	sf_1	5295	72093	AF371910.1	swine intestine clone p-987-s962-5	0.818	0.727	0.818	0.727	0.8	0.636	1	0.9	1	0.8	0.727	0.8	0.818	0.8	0.9	0.8	0.8	0.8	0.818	0.818	0.818		648.172	737.859	749.352	1003.75	981.019	1030.14	1264.66	1492.51	1299.83	369.475	323.187	276.672	1014.47	1016.81	1088	1218.25	1051.74	1037.64
Bacteria	Bacteroidetes	Bacteroidetes	Bacteroidales	Porphyromonadaceae	sf_1	5817	77707	AB088927.2	termite gut homogenate clone Rs-N56 bacterium	0.769	0.769	0.917	0.692	0.75	0.615	0.818	0.75	0.818	0.692	0.692	0.615	0.769	0.75	0.75	0.75	0.667	0.667	0.692	0.769	0.769		1667.68	1560.05	1535.02	1512.3	1585.51	1801.42	1866.34	1888.48	2045.12	2072.82	2094.97	2109.63	1746.32	1603.54	1744.74	1750.85	2380.14	2095.03
Bacteria	Bacteroidetes	Bacteroidetes	Bacteroidales	Unclassified	sf_15	5907	84958	AY244952.1	cow rumen clone BE36	0.923	0.857	0.857	0.786	0.786	0.786	0.846	0.846	0.846	0.786	0.786	0.786	0.857	0.786	0.786	0.846	0.846	0.846	0.857	0.857	0.857		2535.99	2106.48	1952.71	2127.73	1986.33	2403.07	2251.87	2393.23	2262.84	3521.91	3585.71	3858.37	2326.55	2058.3	2134.65	2209.99	3033.78	2641.92
Bacteria	Bacteroidetes	Bacteroidetes	Bacteroidales	Porphyromonadaceae	sf_1	5454	107721	AY643492.1	Dysgonomonas wimpennyi str. ANFA2	1	0.929	1	0.857	0.923	0.786	1	0.923	1	0.857	0.857	0.857	0.929	0.923	0.923	0.923	0.923	0.923	0.929	0.929	0.929		2561.56	2366.21	2220.34	2478.64	2447.88	2586.84	2647.08	2822.28	2983.01	3495.61	3530.78	3628.32	2648.49	2624.14	2768.85	2929.74	3704.31	3392.59
Bacteria	Bacteroidetes	Bacteroidetes	Bacteroidales	Porphyromonadaceae	sf_1	6012	25137	AJ400264.1	mouse feces clone L11-6	0.846	0.769	0.769	0.769	0.833	0.769	1	0.917	0.909	0.833	0.769	0.833	0.846	0.833	0.917	0.833	0.833	0.833	0.846	0.846	0.846		915.001	1000.96	971.099	1393.84	1260.38	1404.74	1558.24	1992.91	1861.82	673.822	581.225	602.965	1216.62	1319.67	1318.19	1474.49	1468.84	1379.7
Bacteria	Bacteroidetes	Bacteroidetes	Bacteroidales	Unclassified	sf_15	5820	84178	AY244902.1	cow rumen clone BF24	0.909	0.909	0.909	0.818	0.818	0.818	0.8	0.8	0.8	0.727	0.727	0.727	0.818	0.727	0.909	0.9	0.8	0.8	0.818	1	0.909		2662.73	2416.81	2179.24	2343.26	2126.48	2632.78	2562.39	2938.02	2699.22	3078.54	3091.35	3085.5	2742.08	2270.96	2413.7	2697.11	3494.18	3360.36
Bacteria	Bacteroidetes	Bacteroidetes	Bacteroidales	Prevotellaceae	sf_1	5916	83344	AY244931.1	cow rumen clone BE14	0.786	0.857	0.929	0.643	0.667	0.714	0.769	0.692	0.75	0.533	0.6	0.533	0.786	0.769	0.846	0.643	0.571	0.571	0.643	0.733	0.714		807.157	871.096	835.374	942.292	1051.09	1025.72	1304.99	1019.95	1255.17	708.891	656.593	625.52	1049.1	1025.35	1116.18	931.396	935.582	838.011
Bacteria	Bacteroidetes	Bacteroidetes	Bacteroidales	Prevotellaceae	sf_1	6011	107238	AB185583.1	rumen clone F24-B03	0.833	0.75	1	0.583	0.5	0.5	0.545	0.5	0.5	0.417	0.545	0.417	0.667	0.636	0.818	0.636	0.455	0.545	0.667	0.667	0.667		505.863	526.199	541.942	424.833	599.823	538.041	390.367	475.166	280.064	219.18	208.219	195.475	636.386	663.63	698.085	351.569	195.353	236.016
Bacteria	Bacteroidetes	Bacteroidetes	Bacteroidales	Prevotellaceae	sf_1	6152	2069	AF001768.1	rumen clone RF37	0.182	0.364	0.455	0.455	0.455	0.364	0.429	0.083	0.455	0.357	0.385	0.286	0.333	0.364	0.4	0.857	1	1	0.357	0.462	0.357		30.0182	65.7749	90.8016	147.845	92.4961	128.989	94.3657	20.0161	256.803	107.711	76.6451	49.6206	70.1897	171.841	155.965	882.421	621.961	766.271
Bacteria	Bacteroidetes	Bacteroidetes	Bacteroidales	Prevotellaceae	sf_1	6236	NA			0.312	0.467	0.412	0.812	0.667	0.526	0.562	0.562	0.647	0.824	0.938	0.778	0.438	0.438	0.5	0.778	0.45	0.611	0.737	0.737	0.737		65.5954	121.431	108.006	225.331	204.612	158.143	329.07	109.654	389.856	516.012	375.561	216.526	58.9593	90.1929	230.189	487.124	610.346	531.295
Bacteria	Bacteroidetes	Bacteroidetes	Bacteroidales	Porphyromonadaceae	sf_1	5460	38278	AJ400267.2	mouse feces clone F8	0.818	0.818	0.909	0.636	0.667	0.636	0.778	0.7	0.778	0.636	0.636	0.636	0.818	0.8	0.8	0.7	0.7	0.7	0.818	0.818	0.818		1022.84	1229.48	1199.54	1156.93	1205.25	1136.16	1276.76	1242.74	1571.52	1292.54	1398.77	1435.99	1199.78	1451.63	1424.36	1511.22	1592.39	1531.5
Bacteria	Bacteroidetes	Bacteroidetes	Bacteroidales	Prevotellaceae	sf_1	5946	72779	AF385511.1	tongue dorsa clone DO027	0.789	0.947	0.947	0.278	0.263	0.211	0.421	0.389	0.158	0.222	0.222	0.111	0.167	0.167	0.278	1	0.526	1	0.368	0.5	0.556		628.16	757.254	822.949	118.454	180.321	91.8822	168.568	115.745	125.61	25.0491	25.5484	12.0292	64.5745	150.955	83.6198	558.837	186.905	554.169
Bacteria	Bacteroidetes	Flavobacteria	Flavobacteriales	Blattabacteriaceae	sf_1	5828	2235	Z35664.1	Blattabacterium species	0.952	0.952	1	0.952	0.952	0.952	1	0.905	0.864	0.905	1	0.952	0.905	0.905	0.952	1	0.905	0.952	0.909	0.864	0.909		2478.17	2437.04	2640.89	2569.48	2643.14	2732.61	3138.26	2991.11	2779.24	3569.5	3672.58	3895.97	2006.49	2067.79	2066.07	2688.37	2879.61	2720.94
Bacteria	Bacteroidetes	Flavobacteria	Flavobacteriales	Unclassified	sf_3	5248	86113	AY274839.1	Delaware River estuary clone 1G12	0.909	0.909	0.909	0.909	0.909	0.909	1	1	1	1	0.909	0.909	0.909	0.909	0.909	0.909	0.909	0.909	1	1	1		2540.43	2546.67	2441.13	2655.87	2902.88	2802.41	2399.47	2557.71	2818.32	3113.61	2687.69	2820.85	2621.35	2755.16	2582.82	2906.13	3229.13	2935.12
Bacteria	Bacteroidetes	Flavobacteria	Flavobacteriales	Flavobacteriaceae	sf_1	5352	111656	AY871820.2	Riemerella anatipestifer str. H-2565	1	1	1	1	1	1	0.9	0.9	1	0.9	0.9	0.9	0.9	0.9	0.9	1	1	1	1	1	1		2952.91	2876.39	2947.71	2500.9	2551.58	2454.32	2293.01	2572.51	2635.02	2595.09	3023.65	3145.64	2378.03	2580.47	2428.73	2247.59	2592.39	2524.43
Bacteria	Bacteroidetes	Flavobacteria	Flavobacteriales	Flavobacteriaceae	sf_1	5341	NA			0.769	0.714	0.714	0.933	0.929	0.8	0.933	0.929	0.667	0.571	0.571	0.583	0.643	0.571	0.6	0.615	0.615	0.538	0.462	0.583	0.5		608.147	694.009	694.871	966.339	1036.14	964.763	724.277	721.451	650.381	313.114	293.806	294.716	719.678	866.802	600.371	504.615	399.154	465.793
Bacteria	Bacteroidetes	Flavobacteria	Flavobacteriales	Flavobacteriaceae	sf_1	5915	76123	AJ534682.1	ground water deep-well injection disposal site radioactive wastes Tomsk-7 clone S15A-MN27 bacterium	0.833	0.917	0.833	0.886	0.853	0.857	0.833	0.743	0.806	0.743	0.75	0.722	0.8	0.853	0.829	0.914	0.829	0.778	0.889	0.917	0.861		1066.2	1228.64	1150.79	1237.09	1313.63	1203.3	778.315	788.462	746.217	1571.83	1633.82	1679.58	862.865	990.224	1021.29	1336.31	1239.7	1146.81
Bacteria	Bacteroidetes	Flavobacteria	Flavobacteriales	Flavobacteriaceae	sf_1	5997	2309	M62797.1	Flavobacterium aquatile	0.909	1	0.909	0.905	0.9	0.857	0.818	0.762	0.818	0.81	0.773	0.773	0.81	0.9	0.857	0.952	0.857	0.818	0.955	1	0.909		1021.73	1275.02	1193.8	1412.55	1455.65	1264.26	699.274	833.716	782.504	1877.43	1794.77	1844.98	793.611	968.387	951.763	1511.22	1314.67	1207.11
Bacteria	Bacteroidetes	Flavobacteria	Flavobacteriales	Flavobacteriaceae	sf_1	6274	NA			0.843	0.98	0.922	0.92	0.878	0.88	0.804	0.735	0.824	0.816	0.804	0.8	0.735	0.837	0.84	0.88	0.796	0.784	0.941	0.961	0.922		1196.28	1341.64	1312.32	1264.7	1357.54	1156.48	953.335	1119.16	1186.32	1414.02	1279.97	1216.46	901.236	1137.38	978.07	1208.63	1252.37	1192.55
Bacteria	Bacteroidetes	Flavobacteria	Flavobacteriales	Flavobacteriaceae	sf_1	5317	58630	AB078057.1	Tenacibaculum maritimum str. IFO 15946	0.815	0.889	0.815	0.808	0.8	0.769	0.778	0.731	0.815	0.808	0.741	0.741	0.769	0.8	0.769	0.885	0.808	0.778	0.926	0.926	0.889		1230.75	1341.64	1242.55	1453.52	1408.93	1402.09	933.978	1074.78	1051.4	1968.86	1856.09	1872.05	1091.22	1131.68	1190.41	1646.78	1558.6	1519.02
Bacteria	Bacteroidetes	Flavobacteria	Flavobacteriales	Flavobacteriaceae	sf_1	5991	37069	AB032506.1	Tenacibaculum ovolyticum str. IAM14318	0.692	0.846	0.769	0.769	0.75	0.692	0.769	0.667	0.846	0.833	0.692	0.692	0.692	0.75	0.692	0.923	0.769	0.769	0.923	0.923	0.846		1229.64	1205.03	1093.44	901.323	1044.55	1014.24	654.107	717.97	969.524	1232.42	1070.48	1129.24	785.189	849.713	828.682	1327.57	1542.76	1477.44
Bacteria	Bacteroidetes	Flavobacteria	Flavobacteriales	Flavobacteriaceae	sf_1	6252	61850	AF449259.1	Riftia pachyptila's tube clone R103-B20	0.955	1	0.955	0.909	0.864	0.909	0.909	0.909	0.864	0.864	0.909	0.864	0.952	0.952	0.952	0.905	0.909	0.826	0.913	0.913	0.913		1716.6	1931.08	1902.05	2068.95	2006.88	1923.34	1550.18	1826.69	1533.37	2810.51	2731.12	2619.36	1705.14	1790.57	1866.88	1840.05	1507.91	1505.51
Bacteria	Bacteroidetes	Flavobacteria	Flavobacteriales	Flavobacteriaceae	sf_1	5423	2407	AF170754.1	Aequorivita antarctica str. QSSC9-14	0.773	0.818	0.818	0.864	0.818	0.864	0.864	0.909	0.773	0.696	0.727	0.609	0.818	0.864	0.864	0.773	0.773	0.727	0.739	0.783	0.739		722.662	1002.65	953.894	1234.42	1160.41	1082.27	580.712	709.267	610.372	1442.83	1522.68	1392.38	687.859	785.153	841.835	1123.8	860.609	878.56
Bacteria	Bacteroidetes	Flavobacteria	Flavobacteriales	Flavobacteriaceae	sf_1	5942	NA			0.852	0.926	0.852	0.846	0.8	0.808	0.815	0.731	0.778	0.769	0.741	0.704	0.769	0.84	0.808	0.885	0.808	0.741	0.889	0.926	0.852		848.293	1104.68	1016.98	1213.94	1220.2	1081.38	607.328	686.641	717.373	1570.58	1495.86	1526.21	706.576	870.599	844.654	1340.68	1198.52	1095.86
Bacteria	Bacteroidetes	Flavobacteria	Flavobacteriales	Flavobacteriaceae	sf_1	5971	2402	M62799.1	Cytophaga uliginosa	0.857	0.952	0.857	0.85	0.842	0.8	0.81	0.75	0.81	0.8	0.714	0.714	0.75	0.842	0.8	0.9	0.8	0.762	0.952	1	0.905		799.375	1048.18	1013.15	1266.48	1263.18	1078.73	528.287	698.824	682.016	1856.14	1688.75	1702.14	633.579	814.585	823.044	1430.76	1211.19	1142.65
Bacteria	Bacteroidetes	Flavobacteria	Flavobacteriales	Flavobacteriaceae	sf_1	5436	80722	AF468406.1	Arctic sea ice ARK10004	0.812	0.844	0.844	0.774	0.742	0.71	0.788	0.758	0.788	0.758	0.727	0.727	0.812	0.812	0.812	0.875	0.781	0.788	0.909	0.909	0.909		1279.67	1404.04	1263.58	798.9	942.712	844.61	1293.7	711.008	1000.23	1524.24	1272.31	1169.84	837.597	966.489	925.455	1332.81	1350.57	1264.29
Bacteria	Bacteroidetes	Flavobacteria	Flavobacteriales	Flavobacteriaceae	sf_1	5473	NA			0.731	0.846	0.76	0.792	0.739	0.75	0.792	0.696	0.76	0.68	0.68	0.615	0.783	0.783	0.783	0.875	0.792	0.72	0.92	0.92	0.88		1166.26	1205.87	1112.56	1059.86	1072.58	970.064	840.419	1039.97	1074.66	966.897	910.799	911.214	1248.44	1151.62	1172.56	1304.83	1562.82	1391.14
Bacteria	Bacteroidetes	Bacteroidetes	Bacteroidales	Unclassified	sf_15	5257	80463	AY188307.1	marine? clone KD3-67	0.786	0.786	0.786	0.769	0.714	0.714	0.833	0.833	0.833	0.769	0.769	0.714	0.643	0.714	0.769	0.769	0.615	0.667	0.857	0.857	0.923		1912.27	1921.81	1872.42	1970.98	1624.75	1820.86	2040.56	2170.45	2304.71	2385.93	2502.46	2144.21	1817.44	1773.48	1933.59	2060.44	2767.68	2694.94
Bacteria	Bacteroidetes	Bacteroidetes	Bacteroidales	Unclassified	sf_15	5355	66951	AJ306736.1	DCP-dechlorinating consortium clone SHA-5	0.857	0.857	0.929	0.786	0.786	0.786	0.846	0.846	0.846	0.786	0.786	0.786	0.929	0.857	0.857	0.923	0.846	0.846	0.929	0.929	0.929		2438.15	2211.05	2084.61	2355.73	2124.61	2481.7	2297.84	2580.34	2742.95	3258.89	3280.41	3271.95	2512.79	2382.99	2438.13	2665.63	3724.38	3268.87
Bacteria	Bacteroidetes	Bacteroidetes	Bacteroidales	Unclassified	sf_15	5481	77721	AJ535258.1	marine sediment above hydrate ridge clone Hyd89-72 bacterium	1	0.833	0.917	0.909	0.909	0.909	0.909	0.909	0.909	0.909	0.909	0.909	0.917	1	1	0.917	0.833	0.833	1	1	1		2330.31	2166.35	2194.53	2709.31	2806.65	2546.2	2674.5	2694.35	2902.06	2864.37	2421.99	2383.29	2320	2706.74	2538.66	2969.1	2795.13	2875.85
Bacteria	Bacteroidetes	Unclassified	Unclassified	Unclassified	sf_4	5703	NA			0.786	0.786	0.846	0.714	0.769	0.786	0.923	0.923	0.917	0.846	0.714	0.714	0.714	0.833	0.769	0.846	0.769	0.769	0.857	0.857	0.929		1862.24	1834.11	2120.93	1557.72	1997.54	1640.63	1613.09	1844.97	1965.1	2305.77	2020.88	1959.26	1617.17	2198.81	1784.2	1498.98	1378.03	1501.35
Bacteria	Bacteroidetes	Bacteroidetes	Bacteroidales	Unclassified	sf_15	5784	109402	AY838556.1	fruiting body Pleurotus eryngii clone PE01	0.852	0.963	0.889	0.808	0.8	0.769	0.731	0.68	0.769	0.769	0.704	0.704	0.846	0.84	0.808	0.88	0.875	0.808	0.963	0.963	0.889		1801.09	1693.28	1604.8	1620.96	1756.49	1789.05	1589.7	1844.1	1822.74	2150.47	1827.99	1869.04	1752.87	1805.76	1659.24	2070.93	2708.54	2282.18
Bacteria	Bacteroidetes	Unclassified	Unclassified	Unclassified	sf_4	5785	62696	AF507862.1	Mono Lake at depth 35 m station 6 July 2000 clone ML635J-56	0.938	0.938	0.938	1	1	1	0.938	1	1	1	0.938	0.938	0.938	0.938	0.938	1	1	1	0.938	0.938	0.938		2771.68	2575.34	2650.45	2522.28	2387.15	2557.68	2455.12	2881.45	2821.11	3439.25	3480.97	3305.03	2263.85	2418.12	2474.77	2357.79	2687.42	2595.13
Bacteria	Bacteroidetes	Unclassified	Unclassified	Unclassified	sf_4	5787	62699	AF507860.1	Mono Lake at depth 35 m station 6 July 2000 clone ML635J-1 bacterium	0.941	0.941	0.882	0.941	0.941	0.941	0.941	0.944	0.941	0.941	0.941	0.889	0.941	0.941	0.941	0.941	0.941	0.941	0.941	0.941	0.889		2769.46	2599.79	2487.01	2653.2	2417.98	2831.56	2546.26	2830.98	2932.76	3104.84	3378.77	3291.5	2651.3	2513.06	2581.88	2688.37	3356.9	3046.37
Bacteria	Bacteroidetes	Bacteroidetes	Bacteroidales	Unclassified	sf_15	5957	57464	AJ441217.1	hydrothermal vent polychaete mucous clone P. palm C/A 20	0.769	0.923	0.923	0.846	0.917	0.846	0.917	0.833	0.833	0.538	0.538	0.538	1	0.923	0.923	0.917	0.75	0.75	0.769	0.846	0.846		1178.49	1413.32	1414.59	1491.81	1820.02	1421.52	1821.98	1617.83	1779.01	1554.3	1208.44	1175.86	1499.25	1644.36	1523.95	2312.31	2126.71	2155.33
Bacteria	Bacteroidetes	Bacteroidetes	Bacteroidales	Unclassified	sf_15	6324	82061	AY216445.1	temperate estuarine mud clone KM02	0.739	0.773	0.818	0.826	0.818	0.826	0.909	0.818	0.864	0.727	0.739	0.696	0.864	0.864	0.955	0.909	0.818	0.818	0.864	0.909	0.955		1759.96	1862.78	1869.56	1902.4	1939.61	1777.57	2023.62	2056.44	2065.59	2250.67	1870.14	1666.05	1755.68	1798.16	1846.21	2029.83	1998.94	1958.82
Bacteria	Bacteroidetes	Sphingobacteria	Sphingobacteriales	Sphingobacteriaceae	sf_1	5459	93552	AJ551152.1	Pedobacter sp. An13	0.882	0.941	0.941	0.882	0.882	0.882	0.938	0.938	0.938	0.824	0.824	0.824	0.941	0.941	0.941	0.941	0.882	0.941	0.882	0.882	0.882		2540.43	2282.73	2260.48	2213.23	2281.57	2365.97	2470.45	2877.97	2560.58	3481.83	3432.42	3390.74	2532.44	2349.76	2595.97	2296.57	2646.24	2483.88
Bacteria	Bacteroidetes	Sphingobacteria	Sphingobacteriales	Sphingobacteriaceae	sf_1	5492	68384	AF492000.1	Sphingobacterium sp. str. HC-6155	0.833	0.909	0.909	0.909	0.818	0.818	0.909	0.909	0.833	0.636	0.727	0.636	0.833	0.833	0.833	0.909	0.75	0.818	0.75	0.75	0.818		850.517	1124.92	1155.57	851.447	998.771	824.29	1021.09	1214.89	880.201	1524.24	1430.71	1112.7	984.527	1009.21	1024.11	1136.04	692.711	937.824
Bacteria	Bacteroidetes	Sphingobacteria	Sphingobacteriales	Sphingobacteriaceae	sf_1	5513	26343	AF385549.1	crevicular epithelial cells clone AZ123	0.733	0.786	0.786	0.857	0.857	0.8	1	1	0.929	0.923	0.857	0.857	0.857	0.929	1	0.929	0.929	0.929	0.812	0.867	0.867		947.242	1174.67	1201.45	1395.63	1450.04	1278.4	1403.39	1716.17	1321.23	1460.37	1246.76	1078.12	1557.28	1444.04	1640.45	1564.57	1419.21	1384.9
Bacteria	Bacteroidetes	Sphingobacteria	Sphingobacteriales	Sphingobacteriaceae	sf_1	5541	50974	AJ295641.1	uranium mill tailing clone KF-Gitt2-34	0.067	0.231	0.562	0.133	0.143	0.143	0.143	0.2	0.154	0	0.188	0	0.765	0.941	0.941	0.357	0.143	0.267	0.438	0.471	0.412		6.67072	43.8499	177.78	78.3759	33.6349	68.9117	32.2618	21.7567	25.122	16.2819	15.329	4.51096	258.298	650.339	526.147	107.57	13.7275	71.7404
Bacteria	Bacteroidetes	Sphingobacteria	Sphingobacteriales	Sphingobacteriaceae	sf_1	5601	2491	AB020205.1	Sphingobacterium multivorum str. OM-A8	0.417	0.636	0.8	0.545	0.417	0.417	0.583	0.636	0.636	0.556	0.455	0.5	0.818	0.818	0.909	0.667	0.455	0.636	0.75	0.818	0.818		607.036	596.19	878.386	570.006	519.473	356.927	598.456	637.906	698.764	314.367	241.432	221.037	890.005	1257.95	1086.12	610.436	436.112	499.064
Bacteria	Bacteroidetes	Bacteroidetes	Bacteroidales	Bacteroidaceae	sf_6	5792	65426	AF513095.1	activated sludge foam clone 47	0.8	0.727	0.8	0.909	0.818	0.909	1	0.818	0.909	0.636	0.636	0.636	0.75	0.727	0.818	0.818	0.7	0.7	0.833	1	0.917		1552.05	1609.8	2000.5	2083.2	1838.71	1937.48	1729.23	1379.37	1751.1	1110.93	1308.08	1216.46	1021.96	1425.05	1193.23	1370.42	1585	1705.13
Bacteria	Bacteroidetes	Sphingobacteria	Sphingobacteriales	Sphingobacteriaceae	sf_1	5913	106893	AF409002.1	Sphingobacteriaceae str. Ellin160	1	1	1	1	1	1	1	1	1	1	1	1	1	1	1	1	1	1	1	1	1		3026.28	2682.43	2620.82	2842.91	2734.71	2872.2	2780.96	3086.84	3036.04	3984.07	4097.96	4223.76	3061.21	2914.66	3023.47	3150.13	3989.42	3603.66
Bacteria	Bacteroidetes	Sphingobacteria	Sphingobacteriales	Sphingobacteriaceae	sf_1	6158	59539	AF538748.1	municipal wastewater treatment bioreactor isolate str. CAGY10	1	0.947	1	0.947	0.842	0.895	0.895	0.947	0.947	0.737	0.842	0.842	0.947	0.947	0.947	1	0.947	1	0.895	0.947	0.947		1157.37	1350.07	1439.44	1193.45	1431.35	1119.37	1326.77	1374.15	1422.65	676.327	678.309	876.63	1132.39	1275.04	1082.36	1881.16	1668.42	1875.65
Bacteria	Bacteroidetes	Sphingobacteria	Sphingobacteriales	Unclassified	sf_3	6168	83335	AF534435.1	Toolik Lake main station at 3 m depth clone TLM11/TLMdgge04	0.933	0.933	0.8	0.933	0.933	0.933	0.933	0.933	0.933	0.933	0.933	0.933	0.933	0.933	0.933	0.933	0.933	0.933	0.933	0.933	0.933		2293.62	2503.66	2411.5	3119	2930.91	3216.76	2763.22	3065.08	3118.85	2620.14	2958.5	2965.2	2141.25	2479.83	2434.37	2927.12	2941.91	2893.53
Bacteria	Bacteroidetes	Sphingobacteria	Sphingobacteriales	Sphingobacteriaceae	sf_1	6272	2481	M11657.1	Sphingobacterium heparinum	0.889	0.889	0.889	0.941	0.882	0.889	0.882	0.941	0.941	0.722	0.833	0.833	0.889	0.889	0.889	1	0.889	1	0.833	0.889	0.889		1478.68	1494.27	1600.97	1580.88	1706.04	1448.03	1321.93	1526.45	1430.09	820.359	793.277	936.776	1336.41	1276.94	1253.36	1894.28	1828.93	1966.1
Bacteria	Bacteroidetes	Sphingobacteria	Sphingobacteriales	Unclassified	sf_11	5283	70346	AF361195.1	mesoeutrophic reservoir clone 09	0.214	0.154	0.286	0.5	0.429	0.286	0.333	0.083	0.462	0.231	0.231	0.25	0.071	0.308	0.385	0.615	0.667	0.615	0.769	0.923	0.846		33.3536	37.1038	48.7461	146.955	140.146	113.086	63.717	11.3135	342.404	97.6917	117.523	96.2338	13.1021	150.955	37.5819	241.376	341.076	232.896
Bacteria	Bacteroidetes	Sphingobacteria	Sphingobacteriales	Unclassified	sf_11	5288	NA			0.417	0.462	0.538	0.786	0.733	0.733	0.667	0.5	0.786	0.6	0.733	0.667	0.333	0.733	0.417	0.8	0.6	0.6	0.867	0.929	0.867		76.7133	140.826	140.503	397.223	389.605	374.597	304.067	206.253	695.042	537.304	505.858	336.818	49.6007	318.998	72.3452	523.855	467.791	420.045
Bacteria	Bacteroidetes	Sphingobacteria	Sphingobacteriales	Unclassified	sf_11	5334	103987	AB117715.1	autotrophic nitrifying biofilm clone NB-11	0.857	0.857	0.857	0.857	0.857	0.857	0.929	0.929	0.857	0.923	0.923	0.923	0.833	0.923	0.923	1	1	1	1	1	1		2418.14	2196.71	2042.56	2347.71	2181.6	2476.4	2140.57	2412.38	2556.86	3526.92	3558.89	3551.63	2949.84	2541.54	2597.85	2972.6	4279.81	3694.11
Bacteria	Bacteroidetes	Sphingobacteria	Sphingobacteriales	Unclassified	sf_11	5389	82843	AY238335.1	Flexibacter sp. str. MDA2495	0.583	0.583	0.5	0.75	0.583	0.583	0.583	0.636	0.583	0.583	0.667	0.583	0.417	0.583	0.583	0.667	0.583	0.636	1	1	1		1139.58	1289.36	1283.65	1643.22	1609.81	1576.13	1594.54	1453.35	1650.61	826.622	867.367	876.63	827.302	1160.17	865.324	1066.08	1213.3	1266.37
Bacteria	Bacteroidetes	Sphingobacteria	Sphingobacteriales	Unclassified	sf_11	5463	58621	AB078068.1	Flexibacter sancti str. IFO 16034	0.769	0.769	0.769	0.923	0.846	0.923	0.769	0.769	0.769	0.833	0.833	0.833	0.615	0.923	0.769	0.769	0.769	0.769	0.923	0.923	0.923		1682.13	1673.89	1493.92	2056.48	1782.65	2361.55	1820.37	1927.64	2183.75	2671.49	2648.09	2727.63	1900.74	1862.72	1791.72	2277.33	3387.52	2923.68
Bacteria	Bacteroidetes	Sphingobacteria	Sphingobacteriales	Unclassified	sf_11	5491	50373	AJ290025.1	Austria: Lake Gossenkoellesee clone GKS2-106 GKS2-106	0.455	0.545	0.727	1	0.909	0.727	0.909	0.4	0.818	0.545	0.636	0.7	0.364	0.545	0.545	0.818	0.636	0.636	0.727	0.727	0.818		479.18	552.34	663.329	529.037	536.29	393.15	583.938	347.236	928.584	220.432	185.226	258.628	218.992	389.254	227.371	905.159	912.351	766.271
Bacteria	Bacteroidetes	Sphingobacteria	Sphingobacteriales	Unclassified	sf_11	5619	81764	AY211072.1	anaerobic VC-degrading enrichment clone VC10 bacterium	1	1	1	0.905	0.905	0.857	0.909	0.909	0.909	1	1	0.917	0.857	0.909	1	0.958	0.913	0.917	1	1	1		1952.3	2082.03	1917.35	1335.95	1356.61	1426.83	2036.52	1494.25	2065.59	2816.78	2101.35	1780.33	1348.58	1330.11	1440.33	2045.57	2666.3	2316.49
Bacteria	Bacteroidetes	Sphingobacteria	Sphingobacteriales	Unclassified	sf_11	5642	81937	AY218691.1	penguin droppings sediments clone KD8-73	0.647	0.882	0.882	1	1	1	1	0.765	1	0.688	0.882	0.765	0.471	0.882	0.938	0.941	0.706	0.765	0.765	0.938	0.882		1334.14	1259.84	1140.28	1777.71	1917.19	1961.33	1304.18	1371.54	2515.92	2151.72	2034.93	2168.27	1359.81	1489.61	1448.78	1734.23	2403.37	2111.66
Bacteria	Bacteroidetes	Sphingobacteria	Sphingobacteriales	Unclassified	sf_11	5772	82403	AY218571.1	penguin droppings sediments clone KD2-128	0.8	0.9	0.727	0.909	0.909	0.909	0.818	0.727	0.909	0.909	0.909	0.818	0.9	0.9	1	1	0.636	0.818	0.818	0.909	0.909		1454.22	1431.03	1305.63	1413.44	1396.78	1415.34	1125.13	1192.27	1644.1	1926.28	1716.85	1622.44	1341.09	1641.51	1581.26	1825.19	1915.51	1702.01
Bacteria	Bacteroidetes	Sphingobacteria	Sphingobacteriales	Unclassified	sf_11	5832	58374	AF368190.1	non-EBPR sludge clone SBRT303	0.833	0.833	0.833	0.917	0.833	0.833	0.917	0.833	0.833	0.917	1	0.909	0.667	0.833	0.833	0.917	0.917	0.917	0.917	0.917	0.917		1804.43	1716.89	1520.69	1828.47	1679.88	2128.31	1779.24	1827.56	2126.07	2710.32	2996.82	2966.71	1865.17	1689.93	1754.14	2342.92	3583.93	3021.41
Bacteria	Bacteroidetes	Sphingobacteria	Sphingobacteriales	Unclassified	sf_11	5872	NA			0.333	0.364	0.417	1	0.538	1	0.364	0.455	0.538	0.636	0.636	0.5	0.4	1	0.364	0.636	0.636	0.636	0.923	1	1		200.122	375.254	354.604	628.788	445.663	553.06	487.153	419.469	557.337	542.314	367.897	257.125	194.659	555.399	192.607	581.576	594.506	534.414
Bacteria	Bacteroidetes	Sphingobacteria	Sphingobacteriales	Unclassified	sf_11	5888	82316	AY218661.1	penguin droppings sediments clone KD9-169	0.833	0.833	1	1	1	1	1	0.833	1	0.833	1	1	0.833	1	0.917	1	0.833	0.833	0.833	0.917	0.917		2842.84	2546.67	2395.25	2805.5	2558.12	2888.11	2483.35	2817.92	2962.54	3716.04	3782.44	3807.25	2942.35	2767.5	2838.38	2746.09	3762.39	3289.66
Bacteria	Bacteroidetes	Sphingobacteria	Sphingobacteriales	Unclassified	sf_11	5948	42740	AF423292.1	soil clone 760-2	0.111	0.2	0.364	0.636	0.545	0.455	0.5	0.143	0.6	0.385	0.273	0.25	0.2	0.769	0.429	0.818	0.727	0.667	0.923	0.923	0.923		14.4532	49.7528	82.1993	356.254	228.904	335.724	230.672	26.108	605.72	323.134	273.368	142.847	38.3704	744.329	106.169	695.267	833.154	617.591
Bacteria	Bacteroidetes	Sphingobacteria	Sphingobacteriales	Unclassified	sf_11	5987	NA			0.7	0.8	0.8	0.7	0.5	0.5	0.727	0.545	0.636	0.583	0.636	0.545	0.7	0.7	0.889	0.9	0.9	1	0.417	0.417	0.417		244.593	381.157	332.62	201.284	167.24	202.318	352.46	137.502	376.83	186.616	137.961	130.818	393.998	420.584	367.363	979.496	997.884	990.849
Bacteria	Bacteroidetes	Sphingobacteria	Sphingobacteriales	Unclassified	sf_11	6050	62965	AF527580.1	EBPR sludge lab scale clone LPB08	0.9	1	1	0.818	0.909	0.818	0.818	0.8	0.9	0.818	0.909	0.818	0.545	0.818	0.727	1	1	1	0.909	1	1		1751.06	1783.51	1634.43	1643.22	1583.64	1827.04	1559.86	2044.26	2418.23	2246.91	2259.75	2300.59	1496.44	1627.27	1507.04	2673.5	3740.22	3387.39
Bacteria	Bacteroidetes	Sphingobacteria	Sphingobacteriales	Unclassified	sf_11	6123	58633	AB078055.1	Flexibacter japonensis str. IFO 16041	0.909	0.909	0.909	1	1	1	0.909	0.909	1	1	1	1	0.727	1	0.909	1	1	1	1	1	1		2053.47	2040.71	1819.85	2312.09	2156.37	2711.41	2219.61	2347.11	2666.66	2965.82	2941.89	3029.86	2320	2110.51	2184.45	2783.69	4136.2	3568.31
Bacteria	Bacteroidetes	Sphingobacteria	Sphingobacteriales	Unclassified	sf_11	6143	85194	AF534433.1	Toolik Lake main station at 3 m depth clone TLM09/TLMdgge12a	0.75	0.917	0.917	0.917	0.917	0.833	0.833	0.636	0.833	0.833	0.917	0.917	0.667	0.833	0.833	0.917	0.917	0.917	0.917	0.917	0.917		1669.9	1473.19	1307.54	1677.07	1647.18	1943.66	1439.68	1698.76	1931.6	2349.61	2421.99	2431.41	1677.07	1446.88	1566.23	2110.29	3024.27	2628.4
Bacteria	Bacteroidetes	Sphingobacteria	Sphingobacteriales	Unclassified	sf_11	6148	47339	AF255635.1	EBPR sludge clone Ebpr1	0.2	0.2	0.214	0.308	0.231	0.214	0.231	0.5	0.462	0.333	0.333	0.214	0.133	0.312	0.143	0.312	0.333	0.333	1	1	1		61.1483	75.8941	101.315	97.0792	88.7588	60.0768	87.1068	153.167	192.602	146.537	91.9741	76.6863	47.729	128.169	38.5215	234.379	298.837	294.24
Bacteria	Bacteroidetes	Sphingobacteria	Sphingobacteriales	Unclassified	sf_11	6267	71903	AF316115.1	Cilia- respiratory isolate str. 243-54	1	1	1	1	1	1	1	1	1	1	1	1	0.857	1	1	1	1	1	1	1	0.929		2803.93	2520.53	2401.94	2647.86	2478.71	2709.64	2348.66	2653.44	2759.7	3450.52	3477.13	3492.99	2781.38	2698.19	2719.99	2868.52	3941.9	3367.64
Bacteria	Bacteroidetes	Sphingobacteria	Sphingobacteriales	Unclassified	sf_11	6249	2533	M58790.2	Haliscomenobacter hydrossis	0.923	0.923	0.923	0.923	0.923	0.923	0.923	0.923	0.923	0.923	0.923	0.923	0.923	0.923	0.923	0.923	0.923	0.923	0.923	0.923	0.923		2266.93	2142.74	2022.49	2101.01	2017.16	2342.11	1839.73	2341.02	2007.9	3087.31	3122.01	3087	2303.16	2021.27	2312.23	2190.75	2819.42	2481.8
Bacteria	Bacteroidetes	Cytophagia	Cytophagales	Unclassified	sf_19	5542	66029	AB073595.2	Cytophaga sp. I-1787	0.909	0.909	0.909	0.909	0.909	0.909	0.833	0.909	0.909	0.833	0.833	0.833	0.909	0.909	0.909	0.909	0.833	0.833	0.833	0.833	0.833		1385.29	2125.88	2007.19	2638.95	2451.61	2241.4	2357.53	2032.94	2651.77	2007.69	1686.19	1445.01	2079.49	2261.47	2179.75	3007.58	2810.97	2637.76
Bacteria	Bacteroidetes	KSA1	Unclassified	Unclassified	sf_1	5951	79775	AF449785.1	CFB group clone ML615J-4	1	1	0.952	1	1	0.952	0.952	1	1	0.952	0.952	1	1	1	1	1	0.952	1	0.952	0.952	1		2952.91	2667.26	2790.95	2545.44	2410.5	2503.79	2802.74	3422.76	3207.24	3579.52	4159.27	4498.93	2333.11	2109.57	2218.27	2878.14	3534.3	3357.24
Bacteria	Bacteroidetes	Cytophagia	Cytophagales	Unclassified	sf_19	6055	65682	AF507701.1	forest soil clone C0108	0.533	0.625	0.562	0.467	0.467	0.467	0.625	0.692	0.714	0.765	0.765	1	0.562	0.625	0.938	1	0.941	1	0.941	0.882	1		516.981	581.855	540.986	466.693	566.188	492.1	474.248	573.506	533.145	462.157	700.025	959.331	406.164	620.907	773.248	2398.89	2522.69	2830.11
Bacteria	Bacteroidetes	Cytophagia	Cytophagales	Flammeovirgaceae	sf_5	6084	58610	AB078078.1	Microscilla arenaria str. IFO 15982	1	1	1	1	1	1	1	1	1	1	1	1	1	1	1	1	1	1	1	1	1		2532.65	2733.87	2674.34	2805.5	3069.19	2904.01	2492.22	2920.62	2963.47	2464.84	2575.28	2881	2400.49	2585.21	2658.92	3418.62	3499.46	3368.68
Bacteria	Bacteroidetes	Cytophagia	Cytophagales	Unclassified	sf_19	5357	58624	AB078065.1	Flexibacter ruber str. IFO 16677	0.846	0.786	0.857	0.786	0.769	0.786	0.857	0.929	0.857	0.786	0.786	0.786	0.846	0.786	0.857	0.857	0.857	0.857	0.714	0.857	0.857		1104	1110.58	1092.49	1061.64	1223.94	1072.55	1074.32	970.348	957.428	736.445	743.458	816.484	1049.1	1015.86	967.735	1289.09	1036.95	1080.26
Bacteria	Bacteroidetes	Cytophagia	Cytophagales	Unclassified	sf_19	5368	58617	AB078071.1	Flexibacter tractuosus str. IFO 15981	0.583	0.727	0.727	0.727	0.667	0.636	0.727	0.727	0.727	0.7	0.545	0.667	0.636	0.545	0.727	0.909	0.909	0.909	0.727	0.727	0.8		448.05	585.228	624.141	617.21	595.151	589.283	723.47	405.544	481.971	266.773	204.387	180.438	385.575	537.36	429.374	1240.11	1118.26	1267.41
Bacteria	Bacteroidetes	Sphingobacteria	Sphingobacteriales	Unclassified	sf_19	5372	NA			1	1	1	1	1	1	1	1	1	1	1	1	1	1	1	1	1	1	1	1	1		2232.47	2298.75	2040.65	2084.09	1923.73	2180.44	1889.73	1751.85	1852.52	1861.15	1889.3	1921.67	2319.07	2062.1	2138.41	2802.93	3267.15	3161.78
Bacteria	Bacteroidetes	Cytophagia	Cytophagales	Cyclobacteriaceae	sf_19	5566	82548	AY264838.1	Hongiella mannitolivorans str. IMSNU 14012 JC2050	0.92	0.917	0.92	0.92	0.88	0.92	0.88	0.917	0.88	0.88	0.917	0.88	0.92	0.92	0.92	0.92	0.917	0.92	0.92	0.88	0.88		1403.08	1702.56	1587.59	1889.04	1816.29	1857.96	1667.13	1903.27	1815.3	1663.26	1819.04	1798.37	1586.29	1674.74	1652.67	2253.72	2251.31	2334.16
Bacteria	Bacteroidetes	Sphingobacteria	Sphingobacteriales	Unclassified	sf_19	5602	NA			0.75	0.8	0.72	0.773	0.762	0.727	0.739	0.652	0.783	0.696	0.667	0.667	0.696	0.727	0.696	0.75	0.708	0.68	0.875	0.917	0.833		1035.07	1239.6	1148.88	1046.5	1179.09	1123.79	1008.18	590.041	756.452	645.015	829.045	927.754	693.474	888.638	804.254	1071.32	1143.61	1102.1
Bacteria	Bacteroidetes	Unclassified	Unclassified	Unclassified	sf_19	5667	81798	AY218749.1	penguin droppings sediments clone KD6-118	0.929	0.929	0.857	0.929	0.929	0.929	0.929	0.929	0.929	0.933	0.867	0.867	0.929	0.929	0.929	0.933	0.933	0.933	0.867	0.867	0.867		1759.96	2184.91	2122.84	2529.4	2631	2593.91	2107.5	2277.49	2436.84	2104.13	2351.73	2345.7	1904.48	2290.9	2156.26	2624.52	2715.93	2793.72
Bacteria	Bacteroidetes	Cytophagia	Cytophagales	Unclassified	sf_19	5994	82222	AJ549285.1	Hymenobacter sp. str. NS/50	0.812	0.867	0.933	0.867	0.812	0.867	0.875	0.8	0.75	0.688	0.812	0.588	0.867	0.867	0.867	0.875	0.824	0.875	0.75	0.75	0.812		1303.01	1863.62	1848.53	1997.69	2027.44	1948.08	1411.45	1537.76	1373.34	1663.26	1987.66	2106.62	1571.31	1766.83	1709.98	2110.29	1720.16	1950.51
Bacteria	Bacteroidetes	Cytophagia	Cytophagales	Unclassified	sf_19	6124	58634	AB078054.1	Flexibacter flexilis subsp. pelliculosus str. IFO 16028 subsp.	0.923	1	1	1	1	1	1	1	1	1	1	1	1	1	1	1	1	1	1	1	0.923		2037.91	2327.42	2133.36	2184.73	2206.83	2128.31	1834.08	1277.55	1289.6	864.195	1673.42	1711.16	1550.72	1673.79	1894.13	3063.55	3388.58	3585.98
Bacteria	Bacteroidetes	Cytophagia	Cytophagales	Unclassified	sf_19	6261	79655	AF468338.1	Arctic sea ice cryoconite clone ARKCRY-50	0.829	0.833	0.848	0.788	0.824	0.714	0.909	0.848	0.781	0.781	0.758	0.719	0.811	0.882	0.939	0.909	0.806	0.886	0.735	0.848	0.794		838.287	1172.14	1232.99	1483.8	1417.34	1388.84	1089.64	1200.1	1116.53	1198.6	1388.55	1530.72	874.096	1164.91	1353.89	1636.28	1220.69	1332.92
Bacteria	Bacteroidetes	Cytophagia	Cytophagales	Unclassified	sf_19	6297	59352	AF502211.1	EBPR sludge lab scale clone HP1A92	0.909	0.909	1	1	0.909	0.909	0.909	0.909	0.909	0.909	0.909	0.909	0.909	1	1	0.917	0.909	1	0.917	1	1		2107.95	2311.4	2253.79	2286.26	2275.96	2182.2	1936.51	1421.15	1618.97	1614.42	1727.07	1682.59	2224.55	2104.82	2158.14	2573.8	2672.64	2610.73
Bacteria	Bacteroidetes	Unclassified	Unclassified	Unclassified	sf_3	6298	33001	AF445661.1	travertine hot spring clone SM1C04	0.917	0.917	0.833	0.917	0.917	0.917	1	1	1	0.917	0.917	1	0.917	0.909	0.917	1	0.917	0.917	0.917	0.917	0.917		3383.17	2983.48	2677.21	3267.74	2887	3810.46	2991.47	3515.01	3176.54	3288.95	3787.55	4020.77	3656.41	3139.66	3316.61	3134.39	4117.19	3872.94
Bacteria	Bacteroidetes	Cytophagia	Cytophagales	Unclassified	sf_19	5366	58627	AB078061.1	Flexibacter roseolus str. IFO 16030	0.786	0.714	0.857	0.857	0.857	0.857	0.857	0.846	0.929	0.786	0.923	0.857	0.714	0.857	0.786	0.929	0.857	0.929	1	0.923	0.857		1351.93	1570.16	1598.11	1514.97	1542.54	1570.83	1338.06	1483.81	1419.86	847.914	1170.12	993.915	1370.1	1505.75	1375.5	1998.35	1915.51	1811.19
Bacteria	Bacteroidetes	Sphingobacteria	Sphingobacteriales	Unclassified	sf_11	5543	60618	AF407678.1	Great Artesian Basin clone Y30	0.875	0.938	0.875	0.812	0.75	0.812	0.812	0.688	0.688	0.667	0.75	0.75	0.688	0.688	0.812	0.875	0.688	0.75	0.562	0.8	0.562		1389.73	1359.35	1469.07	1395.63	1365.02	1309.32	1487.27	1311.49	1351.94	931.828	986.167	1017.97	1149.24	1220.93	1194.17	1080.94	875.392	909.751
Bacteria	Chlorobi	Unclassified	Unclassified	Unclassified	sf_8	5822	98997	AJ428454.1	Saltmarsh mud clone K-790	0.933	0.933	0.933	0.867	0.867	0.867	0.867	0.8	0.733	0.733	0.8	0.8	0.733	0.8	0.8	0.933	0.733	0.867	0.8	0.857	0.8		1678.8	1861.94	2040.65	2426.09	1701.37	2079.72	1698.58	1730.09	1429.16	2502.41	2734.95	2751.69	1288.68	1421.25	1520.19	2148.77	1718.05	1999.37
Bacteria	Chlorobi	Unclassified	Unclassified	Unclassified	sf_6	5294	83562	AY221073.1	Mammoth cave clone CCM9b	1	1	1	0.909	0.909	0.909	0.909	0.909	0.909	1	1	0.909	0.727	0.818	0.909	1	0.909	1	0.909	1	1		2001.22	2092.99	2249.97	1817.79	1635.97	1607.06	1726.81	1928.51	2032.09	1668.27	2075.81	1855.51	1499.25	1678.54	1580.32	2017.59	1961.98	1998.33
Bacteria	Chlorobi	Unclassified	Unclassified	Unclassified	sf_1	5928	57444	AJ441242.1	hydrothermal vent polychaete mucous clone P. palm A 12	0.895	0.895	0.895	0.895	0.895	0.895	0.947	0.842	0.789	0.737	0.789	0.737	0.842	0.895	0.895	0.895	0.842	0.842	0.842	0.895	0.789		2348.09	1969.87	2059.76	1484.69	1744.34	1511.64	1702.62	1661.34	1564.08	1813.56	1962.11	1951.74	1539.49	1544.67	1650.79	1649.4	1709.6	1831.98
Bacteria	Chlorobi	Unclassified	Unclassified	Unclassified	sf_9	6146	25315	AF234699.1	sludge clone A12b	1	1	0.923	1	1	0.923	1	0.923	0.923	0.923	0.923	0.923	0.923	1	1	1	1	1	0.923	0.923	0.923		3113	2491.86	2286.29	2459.04	2567.47	2812.13	2753.54	3058.12	3015.57	2724.09	2722.18	3032.87	2670.02	2419.07	2523.63	2880.77	3763.45	3529.84
Bacteria	Chlorobi	Chlorobia	Chlorobiales	Chlorobiaceae	sf_1	262	18641	Y18253.1	Chlorobium ferrooxidans DSM 13031 str. KofoX	0.933	0.933	0.933	0.933	0.933	0.933	1	0.867	0.867	0.867	0.867	0.8	0.867	0.933	0.933	0.933	0.933	0.933	0.867	0.933	0.867		1375.28	1619.07	1578.04	2239.06	1704.17	2076.19	2164.77	2072.98	2034.88	3008.4	2728.57	2378.78	1643.37	1593.09	1863.12	2341.17	2114.04	2096.07
Bacteria	Chlorobi	Unclassified	Unclassified	Unclassified	sf_8	549	60815	AY118151.1	benzene-degrading nitrate-reducing consortium clone Cart-N2 bacterium	0.923	0.923	0.923	0.923	0.846	0.846	0.923	0.846	0.846	0.833	0.846	0.846	0.846	0.846	0.846	0.923	0.923	0.923	0.769	0.833	0.769		3228.63	2910.12	2696.33	2888.33	3193.45	3052.43	2110.73	2243.55	1872.06	688.851	1272.31	1449.52	3203.46	2736.17	2987.76	2816.93	3024.27	3016.22
Bacteria	Chlorobi	Unclassified	Unclassified	Unclassified	sf_8	636	60814	AY118152.1	benzene-degrading nitrate-reducing consortium clone Cart-N3 bacterium	0.905	1	0.905	0.952	0.857	0.905	0.952	0.905	0.905	0.85	0.905	0.81	0.95	0.9	0.857	0.95	0.95	0.95	0.857	0.9	0.905		2823.94	2559.32	2341.72	2754.73	2667.44	2793.57	2257.52	2393.23	2129.79	1482.91	1789.66	1878.06	2923.63	2553.88	2618.52	2790.69	3130.93	3077.56
Bacteria	Chlorobi	Chlorobia	Chlorobiales	Chlorobiaceae	sf_1	859	2673	Y08105.1	Chlorobium phaeovibrioides str. 2631	0.952	0.952	0.952	0.952	0.952	0.952	1	0.905	0.905	0.857	0.905	0.857	0.762	0.905	0.952	0.952	0.952	0.952	0.905	0.95	0.905		1947.85	1872.9	1787.36	1911.3	1816.29	1795.24	1757.46	1388.08	1404.04	1482.91	1523.96	1329.23	1375.72	1274.09	1656.42	2565.05	2558.6	2638.8
Bacteria	Chlorobi	Chlorobia	Chlorobiales	Chlorobiaceae	sf_1	995	69274	AB054671.1	Chlorobium limicola str. M1	0.926	0.926	0.926	0.893	0.893	0.893	0.929	0.857	0.857	0.821	0.857	0.821	0.857	0.893	0.893	0.893	0.926	0.926	0.857	0.923	0.889		2133.52	2098.05	1967.05	2243.51	2077.89	2255.53	2005.07	1784.92	1718.53	2433.52	2545.9	2524.63	1784.69	1631.07	2049.16	2561.56	2790.91	2825.95
Bacteria	Chloroflexi	Anaerolineae	Chloroflexi-1a	Unclassified	sf_1	106	66907	AJ306798.1	DCP-dechlorinating consortium clone SHD-231	0.917	0.923	0.917	0.846	0.917	0.917	0.833	0.909	0.909	0.917	0.917	0.917	0.833	0.833	1	1	0.833	0.833	0.909	0.917	0.909		3028.51	2472.46	2481.27	2130.4	2616.05	2625.71	2479.32	1993.78	2116.76	1516.73	2153.73	2055.49	2502.5	2289.95	2392.09	2628.02	2570.21	2361.19
Bacteria	Chloroflexi	Anaerolineae	Chloroflexi-1b	Unclassified	sf_1	1071	63984	AJ412677.1	denitrifying reactor clone 131	0.875	0.84	0.8	0.875	0.833	0.792	0.826	0.87	0.905	0.833	0.875	0.8	0.792	0.792	0.87	0.833	0.833	0.875	0.72	0.76	0.792		1196.28	1273.33	1229.17	1384.94	1092.2	1197.12	1076.74	1082.61	1114.67	978.169	1356.62	1264.57	1191.35	1107.95	1111.49	1101.06	1076.02	1101.06
Bacteria	Chloroflexi	Anaerolineae	Chloroflexi-1a	Unclassified	sf_1	159	65479	AJ278169.1	anaerobic bioreactor clone SHD-235	0.933	1	0.933	1	0.933	0.867	0.857	0.846	0.769	0.714	0.714	0.5	0.867	0.8	0.933	1	1	0.929	0.929	0.929	1		1288.56	1515.35	1542.67	1237.09	1388.38	1093.75	1126.74	1194.01	1204.93	805.33	882.696	765.359	1211.94	1372.83	1130.28	1338.94	1303.06	1278.85
Bacteria	Chloroflexi	Anaerolineae	Unclassified	Unclassified	sf_9	205	76756	AJ532729.1	uranium mining waste pile clone JG34-KF-221	1	1	1	1	1	1	1	1	1	1	1	1	0.909	0.909	1	1	1	1	1	1	1		2315.85	2489.33	2395.25	2139.31	2278.77	2147.75	2279.29	2417.6	2514.06	1636.96	1747.51	1515.68	2111.31	2261.47	1893.19	2800.31	2935.57	2738.61
Bacteria	Chloroflexi	Anaerolineae	Chloroflexi-1a	Unclassified	sf_1	258	66911	AJ306793.1	DCP-dechlorinating consortium clone SHD-14	0.909	0.909	0.818	1	0.818	1	0.9	1	1	1	1	1	0.909	0.636	0.818	0.9	0.9	0.9	0.9	1	1		2850.62	2674	2378.04	2890.11	3118.71	3205.28	2643.85	3068.56	2635.02	890.497	1592.94	1732.21	3570.32	2833.01	3076.08	2499.46	3175.28	2854.02
Bacteria	Chloroflexi	Anaerolineae	Unclassified	Unclassified	sf_1	266	NA			0.857	0.929	0.929	0.857	0.786	0.786	0.786	0.857	0.857	0.786	0.786	0.786	0.786	0.857	0.857	0.857	0.714	0.714	0.786	0.786	0.786		2184.66	2360.31	2291.07	2279.14	2378.74	2173.37	1980.07	1669.17	1703.64	1808.55	1581.44	1521.7	2017.72	2174.12	2066.07	1991.35	1809.92	1862.13
Bacteria	Chloroflexi	Anaerolineae	Unclassified	Unclassified	sf_1	374	65692	AF507691.1	forest soil clone S041	0.789	0.737	0.842	0.882	0.938	0.882	0.824	0.824	0.824	0.765	0.765	0.765	0.824	0.824	0.882	0.875	0.778	0.824	0.722	0.765	0.765		1420.86	1382.96	1352.47	1346.64	1486.48	1456.86	1559.86	1274.07	1576.17	1465.37	1365.56	1565.3	1473.05	1365.24	1367.04	1859.29	1916.57	1835.1
Bacteria	Chloroflexi	Anaerolineae	Unclassified	Unclassified	sf_9	375	65693	AF507690.1	forest soil clone C043	1	1	1	1	1	1	1	1	1	0.882	1	1	0.944	0.944	1	1	0.941	0.941	1	0.941	1		2691.64	2791.22	2716.4	2190.96	2251.67	2048.8	1514.69	1168.77	1757.61	1777.24	1968.5	1936.71	2217.06	2305.14	2216.39	3420.36	3634.62	3405.07
Bacteria	Chloroflexi	Anaerolineae	Unclassified	Unclassified	sf_1	470	2751	AJ009460.1	chlorobenzene-degrading consortium clone SJA-35	0.947	0.905	1	0.667	0.632	0.6	0.722	0.786	0.812	0.688	0.647	0.688	0.684	0.579	0.6	0.875	0.6	0.667	0.556	0.632	0.684		1032.85	911.572	1034.18	755.259	719.414	620.205	1051.73	1066.95	1200.27	821.612	890.361	908.207	703.769	729.139	649.228	1340.68	1224.92	1297.57
Bacteria	Chloroflexi	Anaerolineae	Chloroflexi-1a	Unclassified	sf_1	487	85265	AB109437.1	thermophilic UASB granular sludge isolate str. IMO-1 bacterium	0.87	0.864	0.913	0.87	0.87	0.833	0.864	0.783	0.864	0.818	0.818	0.773	0.864	0.826	0.87	0.864	0.818	0.864	0.783	0.818	0.783		2179.1	2102.27	2059.76	1846.29	1899.44	1833.23	1993.78	1920.68	1896.25	1739.66	1746.23	1718.68	1813.7	1820.95	1753.2	1894.28	2180.56	2005.61
Bacteria	Chloroflexi	Anaerolineae	Unclassified	Unclassified	sf_9	576	55534	AJ306746.2	DCP-dechlorinating consortium clone SHA-36	1	1	1	0.929	0.929	0.929	0.929	1	0.929	0.857	0.857	0.714	1	1	1	1	0.786	0.929	0.786	0.929	0.929		1961.19	2151.18	2240.41	1730.5	1703.24	1561.11	1345.32	1098.28	1271.92	536.052	477.755	371.402	1552.6	1642.46	1100.21	851.812	592.394	584.32
Bacteria	Chloroflexi	Anaerolineae	Chloroflexi-1a	Unclassified	sf_1	583	65478	AJ278171.2	anaerobic bioreactor clone SHD-238	0.929	0.929	0.857	0.929	0.929	0.929	0.923	0.923	0.923	0.846	0.846	0.769	0.857	0.786	0.929	0.923	0.923	0.923	0.923	0.923	0.923		2361.44	2170.57	2149.61	1865.88	1831.24	1821.74	2344.62	2027.72	2186.55	1578.1	1707.91	1679.58	1993.39	2015.58	1909.16	2517.83	2606.11	2417.34
Bacteria	Unclassified	Unclassified	Unclassified	Unclassified	sf_160	651	NA			0.909	0.909	0.864	1	0.857	0.952	0.9	0.95	0.947	1	1	1	0.905	0.727	0.864	0.905	0.857	0.857	0.857	0.9	0.95		1997.88	2084.56	1923.08	2109.91	2198.42	2270.55	2240.58	2428.91	2382.87	1363.93	1665.75	1515.68	2349.01	1943.42	2079.22	1855.79	2103.48	1966.1
Bacteria	Chloroflexi	Anaerolineae	Unclassified	Unclassified	sf_9	72	83926	AY221035.1	sediments collected at Charon's Cascade near Echo River October 2000 clone CCD21	0.917	0.917	1	0.917	0.917	0.917	0.909	0.909	0.909	0.909	0.909	0.909	0.833	0.833	0.917	0.909	0.909	0.909	0.909	0.909	0.909		1323.03	1528.84	1390.7	1195.23	1422.01	1160.01	1596.96	1949.4	2100.01	1558.06	1260.81	1169.84	1142.69	1426	1200.74	1829.56	1770.85	1683.3
Bacteria	Chloroflexi	Anaerolineae	Unclassified	Unclassified	sf_9	727	71875	AF507692.1	forest soil clone S0208	1	1	1	1	1	1	1	0.933	0.933	0.933	1	1	0.938	0.938	1	1	0.867	0.933	0.933	0.933	1		1532.04	1834.95	1934.55	2275.57	2047.99	1794.35	1293.7	1550.82	1222.6	2762.92	3092.63	3035.88	1307.4	1541.82	1472.27	1742.1	1239.7	1237.26
Bacteria	Chloroflexi	Unclassified	Unclassified	Unclassified	sf_7	757	67038	AJ306741.2	DCP-dechlorinating consortium clone SHA-8	0.964	1	0.964	0.964	1	0.964	0.963	0.963	0.963	0.963	1	1	0.964	0.929	1	0.963	1	1	1	1	1		2493.74	2575.34	2384.74	2208.78	2399.29	2369.5	2698.7	1943.31	2590.36	1728.39	2032.37	2052.49	2444.47	2274.76	2327.26	2621.9	2691.65	2607.61
Bacteria	Chloroflexi	Anaerolineae	Chloroflexi-1a	Unclassified	sf_1	76	66944	AJ306749.1	DCP-dechlorinating consortium clone SHA-147	1	1	1	1	1	1	1	0.947	1	1	1	0.895	0.95	0.95	1	1	1	1	0.947	1	1		1721.05	2048.3	1883.89	1968.3	1812.55	1827.93	2449.48	2508.11	2485.22	2340.84	2071.97	1858.52	1741.64	1959.56	1885.67	2503.84	2193.23	2265.54
Bacteria	Chloroflexi	Anaerolineae	Chloroflexi-1b	Unclassified	sf_2	789	30131	AF445676.1	travertine hot spring clone SM1D10	1	1	1	1	1	0.909	1	1	1	0.727	0.818	0.818	1	1	1	1	1	1	0.818	0.909	0.909		1373.06	1984.21	1841.84	1292.31	1373.43	1348.2	1559.05	1094.8	1399.39	631.238	751.122	661.607	1291.49	1576	1369.86	1295.21	1154.17	927.427
Bacteria	Chloroflexi	Anaerolineae	Unclassified	Unclassified	sf_9	94	66949	AJ306740.1	DCP-dechlorinating consortium clone SHA-2	0.907	0.907	0.884	0.905	0.81	0.767	0.905	0.902	0.905	0.538	0.659	0.561	0.791	0.837	0.884	0.78	0.525	0.659	0.69	0.537	0.714		1630.99	1841.7	1822.72	1046.5	950.187	909.104	1099.32	1160.94	1102.58	908.031	869.922	851.068	974.233	1015.86	986.526	825.575	697.991	738.198
Bacteria	Chloroflexi	Anaerolineae	Unclassified	Unclassified	sf_9	946	81557	AY216458.1	temperate estuarine mud clone KM87	1	1	1	1	1	1	1	1	1	1	0.929	0.929	0.933	0.933	1	1	0.857	0.929	1	1	1		2441.48	2438.73	2214.6	2021.74	2112.46	1942.78	2075.24	1652.64	1857.17	1273.75	1145.84	1243.52	2493.14	2263.37	2045.4	2216.98	1824.7	2158.45
Bacteria	Planctomycetes	Planctomycetacia	Planctomycetales	Unclassified	sf_3	4670	NA			1	1	1	1	1	1	1	1	1	1	1	1	1	1	1	1	1	1	1	1	1		2529.32	2772.66	2684.86	2375.32	2421.71	2520.58	2581.75	2593.4	2600.59	2240.65	2842.26	2444.94	1800.6	2062.1	1847.15	1998.35	1521.64	1739.44
Bacteria	Planctomycetes	Planctomycetacia	Planctomycetales	Unclassified	sf_3	4677	85571	BX294863.1	aerobic basin clone CY0ARA032A03	0.933	1	0.933	0.933	1	0.933	0.933	0.933	0.933	0.867	0.933	0.857	1	0.933	1	0.933	1	1	0.933	0.933	0.933		1666.57	1879.64	1754.86	1602.25	1581.78	1491.32	2048.62	1895.44	2001.39	1343.89	1113.91	1189.39	1515.16	1437.39	1305.97	1411.52	1567.05	1528.38
Bacteria	Planctomycetes	Planctomycetacia	Planctomycetales	Anammoxales	sf_2	4683	86383	BX294785.1	anoxic basin clone CY0ARA028B09	0.917	0.917	0.917	1	0.917	0.917	1	1	1	0.917	0.917	0.917	0.917	0.917	0.917	1	1	1	0.917	1	1		2040.13	1818.09	1792.14	1840.05	1895.7	1926.88	1769.56	1837.13	1800.41	1677.04	1407.72	1554.78	2053.28	1872.22	2096.13	2920.12	3002.1	2909.13
Bacteria	Planctomycetes	Planctomycetacia	Planctomycetales	Anammoxales	sf_4	4694	40888	AF418968.1	USA: Colorado Fort collins Horsetooth Reservoir clone HT2F11	0.917	0.958	0.958	0.917	0.917	0.875	1	1	1	1	1	1	1	0.958	1	1	1	1	1	1	1		1773.3	1926.87	1867.64	1676.18	1697.63	1721.91	2645.47	2190.46	2752.26	3331.54	3059.42	2581.77	2185.24	1876.96	2237.06	2856.28	3322.06	3198.17
Bacteria	Planctomycetes	Planctomycetacia	Planctomycetales	Unclassified	sf_3	4704	82914	BX294700.1	aerobic basin clone CY0ARA025E11	0.818	0.909	0.909	0.818	0.727	0.636	0.909	0.818	0.818	0.818	0.818	0.818	0.818	0.727	0.818	0.909	0.818	0.818	0.727	0.909	0.727		1136.25	1207.56	1077.19	925.37	853.953	1043.39	1273.53	1211.41	1260.75	1067.09	1200.77	947.301	861.929	953.197	836.198	1470.99	1498.41	1569.97
Bacteria	Planctomycetes	Planctomycetacia	Planctomycetales	Planctomycetaceae	sf_3	4803	2813	X86388.1	Pirellula sp. str. ACM 3181	0.867	1	1	1	0.933	1	1	1	1	0.867	1	0.867	1	0.933	1	1	0.8	0.933	0.933	0.933	0.867		1612.09	2069.38	1956.53	1811.55	1782.65	1918.04	1953.45	1759.68	1892.53	1460.37	1806.27	1275.1	2626.97	2289.95	2244.58	1772.71	1631.46	1785.19
Bacteria	Planctomycetes	Planctomycetacia	Planctomycetales	Planctomycetaceae	sf_3	4652	84174	BX294789.1	anoxic basin clone CY0ARA028C04	0.857	0.857	0.857	0.923	0.923	0.769	0.929	0.857	0.867	0.846	0.857	1	0.917	1	0.923	0.867	0.929	0.929	0.846	0.8	0.786		2216.9	2064.32	2181.15	2492	2403.03	2402.19	3061.64	3609	3211.9	2304.52	1748.79	2032.94	2000.87	2211.15	1568.11	1851.42	1883.84	1773.76
Bacteria	Planctomycetes	Planctomycetacia	Planctomycetales	Planctomycetaceae	sf_3	4831	2857	AJ231190.1	Planctomyces brasiliensis	0.727	0.727	0.818	0.889	0.889	0.8	0.818	0.727	0.818	0.9	0.727	0.727	0.889	1	0.889	0.889	0.8	0.8	0.8	0.8	0.889		1646.56	1704.24	1518.78	2689.72	2537.57	2493.19	1978.45	1713.56	1824.6	2228.12	1539.29	1255.55	2787.93	2530.15	2507.65	1943.25	2044.34	2112.7
Bacteria	Planctomycetes	Planctomycetacia	Planctomycetales	Planctomycetaceae	sf_3	4855	84446	BX294726.1	aerobic basin clone CY0ARA026D10	0.75	0.833	0.75	0.692	0.75	0.692	0.833	0.75	0.75	0.8	0.667	0.8	0.909	0.727	0.75	0.667	0.769	0.909	0.818	0.75	0.75		1258.54	1900.73	1463.34	1303	1418.27	1419.76	1291.28	1109.59	1110.02	1119.7	1256.98	727.768	1404.73	1369.98	1316.31	1096.69	866.945	1169.68
Bacteria	Planctomycetes	Planctomycetacia	Planctomycetales	Planctomycetaceae	sf_3	4948	84911	BX294756.1	anoxic basin clone CY0ARA027D01	1	1	1	1	0.909	0.909	1	1	1	0.909	0.909	0.818	0.909	1	1	1	0.909	1	0.909	0.909	1		956.137	1415	1208.14	789.103	849.282	844.61	943.657	604.835	804.835	339.416	896.748	535.301	688.795	938.007	918.878	956.758	659.976	762.112
Bacteria	Planctomycetes	Planctomycetacia	Planctomycetales	Anammoxales	sf_4	4695	37264	AF316773.1	Crater Lake clone CL500-15	0.895	0.947	0.947	0.895	0.895	0.789	1	1	1	0.895	0.895	0.895	1	0.947	1	1	1	1	0.947	1	1		1407.52	1650.27	1579.95	1544.36	1512.64	1589.39	2260.74	1677	2431.25	2106.63	1853.53	1413.43	2018.66	1707.02	2084.86	2722.47	3143.6	2975.67
Bacteria	Unclassified	Unclassified	Unclassified	Unclassified	sf_34	4668	NA			0.818	0.909	0.909	0.9	0.9	0.9	0.909	0.818	0.818	0.8	0.8	0.727	0.9	0.818	0.9	1	1	1	0.636	0.7	0.818		2359.21	2534.86	2327.39	2733.36	3111.23	2557.68	1742.14	1324.55	1366.82	1380.21	1608.27	1264.57	1883.89	1851.33	2067.01	1656.4	1517.42	1515.91
Bacteria	Chlamydiae	Chlamydiae	Chlamydiales	Simkaniaceae	sf_1	4702	83246	AY223862.1	Candidatus Rhabdochlamydia porcellionis clone RKPsHep porcellionis	0.9	0.9	0.9	0.7	0.7	0.7	0.727	0.7	0.7	0.7	1	0.9	0.7	0.7	0.8	0.9	0.636	0.636	0.6	0.9	0.7		1377.5	1485.84	1426.06	1687.75	1408	1467.47	1233.21	1833.65	1568.73	2378.42	2605.93	2026.92	1404.73	1242.76	1461.94	1658.15	1463.56	1398.42
Bacteria	Chlamydiae	Chlamydiae	Chlamydiales	Parachlamydiaceae	sf_1	4964	67842	AY082465.1	neutral pH mine biofilm clone 44a-B1-34	0.9	0.9	0.9	0.9	0.9	0.818	0.9	0.9	0.9	0.818	0.818	0.818	1	0.9	0.9	0.9	0.9	0.9	0.9	0.9	0.9		2077.93	2331.64	2135.27	2314.76	2192.81	1999.32	2447.86	2476.78	2373.57	2314.54	2471.8	2211.87	2731.78	2024.12	2063.25	2232.73	2288.27	2262.42
Bacteria	Chlamydiae	Chlamydiae	Chlamydiales	Chlamydiaceae	sf_1	4820	112346	NC_002179.2	Chlamydophila pneumoniae str. AR39	0.867	0.929	0.857	1	0.929	0.857	0.929	1	1	0.8	0.857	0.867	0.929	0.929	0.929	0.933	0.867	1	0.867	0.8	0.867		2402.57	2259.11	2379	2219.46	1947.09	2113.29	2389.79	2889.29	2626.65	3201.28	3934.45	3895.97	1780.01	1372.83	1719.37	2344.67	3035.89	2943.44
Bacteria	Cyanobacteria	Unclassified	Unclassified	Unclassified	sf_5	4998	NA			1	1	1	1	1	1	1	0.958	0.958	0.917	0.958	0.917	0.958	0.958	1	1	0.957	0.917	0.875	0.917	0.917		1978.98	1894.82	1894.41	2001.26	2030.24	2206.94	1636.48	1668.3	1740.86	1243.69	1288.92	1163.83	2028.01	2053.55	2008.75	1920.51	1891.23	1911
Bacteria	Cyanobacteria	Unclassified	Unclassified	Unclassified	sf_9	5038	58155	AF544207.1	Rumen isolate str. YS2	0.833	0.917	0.917	0.833	0.833	0.667	0.917	0.917	0.667	0.667	0.667	0.727	0.833	0.909	0.833	0.917	0.833	0.833	0.636	0.667	0.583		1420.86	1452.11	1314.23	1388.5	1355.67	1463.93	1263.86	1142.66	1201.2	961.887	1028.32	1175.86	1312.08	1639.61	1311.61	1244.48	1206.96	1140.57
Bacteria	Cyanobacteria	Unclassified	Unclassified	Unclassified	sf_9	5164	77762	AB089123.1	termite gut homogenate clone Rs-H34	0.929	0.929	0.929	0.929	0.929	0.929	1	0.929	0.857	0.786	0.786	0.846	0.929	1	0.929	0.929	0.786	0.786	0.846	0.786	0.857		1878.92	1740.5	1687	1841.83	1836.84	1789.94	1615.51	1870.2	1722.25	1648.23	1665.75	1825.43	1764.1	1936.77	1589.72	1451.75	1199.57	1319.4
Bacteria	Cyanobacteria	Cyanobacteria	Oscillatoriales	Unclassified	sf_1	5189	47726	AB039015.1	Oscillatoria sancta str. PCC 7515	0.917	0.917	0.917	0.917	0.917	0.917	1	0.909	0.909	0.818	1	0.909	0.917	0.909	0.917	0.917	0.818	0.75	0.818	0.909	0.909		1046.19	1066.73	993.082	1318.14	1241.69	1379.12	786.381	637.035	749.008	569.868	669.367	554.848	1440.29	1491.51	1401.81	976.872	739.173	721.563
Bacteria	Cyanobacteria	Cyanobacteria	Nostocales	Unclassified	sf_1	5004	108010	AJ630458.1	Anabaena augstumalis 'SCHMIDKE JAHNKE/4a' str. SCMIDKE JAHNKE/4a	0.974	0.974	0.974	0.974	0.868	0.868	0.921	1	0.811	0.778	0.757	0.73	0.892	0.784	0.973	0.763	0.763	0.763	0.757	0.892	0.784		1357.49	1323.93	1343.86	1378.7	1427.62	1457.75	1122.71	1078.26	1098.86	894.254	751.122	792.425	1401.92	1350.05	1375.5	1157.9	1158.39	1131.21
Bacteria	Cyanobacteria	Unclassified	Unclassified	Unclassified	sf_5	5015	83035	AB093489.1	Chlorogloeopsis fritschii str. PCC 6912	0.913	0.957	0.957	0.957	0.913	0.913	0.87	0.864	0.864	0.818	0.864	0.818	0.913	0.913	0.957	0.87	0.818	0.783	0.773	0.818	0.818		1078.43	1178.05	1079.1	1232.64	1141.72	1277.52	779.122	780.629	821.583	1163.53	988.722	869.112	1356.06	1252.26	1315.37	1003.11	887.008	824.495
Bacteria	Cyanobacteria	Unclassified	Unclassified	Unclassified	sf_5	5027	NA			0.964	0.964	0.964	0.963	0.778	0.923	0.929	0.963	0.889	0.731	0.778	0.704	0.889	0.852	0.923	0.852	0.821	0.821	0.889	0.963	0.852		1360.83	1430.18	1446.13	1186.33	1246.36	1150.29	1067.06	1076.52	1028.14	935.586	1055.15	1190.89	1094.02	1108.9	1088	1011.85	1002.11	929.506
Bacteria	Cyanobacteria	Cyanobacteria	Nostocales	Unclassified	sf_1	5028	60833	AF516732.1	Cylindrospermopsis raciborskii str. 05E	0.895	0.895	0.921	0.895	0.789	0.789	0.842	0.973	0.784	0.694	0.649	0.622	0.784	0.703	0.892	0.711	0.684	0.684	0.649	0.784	0.676		922.783	973.974	952.938	1013.54	1014.65	1054.88	777.509	757.132	765.756	640.006	532.684	551.841	1000.44	916.17	972.433	833.446	828.93	787.065
Bacteria	Cyanobacteria	Unclassified	Unclassified	Unclassified	sf_5	5030	45088	AY034793.1	Hapalosiphon welwitschii	1	1	1	1	1	1	1	0.929	0.929	0.857	1	0.929	1	0.929	1	1	0.923	0.857	0.857	0.929	0.929		1228.52	1292.73	1154.61	1621.85	1565.89	1880.94	954.142	774.538	1097.93	566.111	550.567	425.534	1765.04	1604.49	1700.58	1394.91	1432.94	1379.7
Bacteria	Cyanobacteria	Cyanobacteria	Nostocales	Unclassified	sf_1	5047	23978	AF247573.1	Anabaena circinalis str. AWQC150A	0.971	0.971	0.971	0.971	0.857	0.857	0.914	1	0.794	0.788	0.765	0.765	0.882	0.765	0.971	0.743	0.743	0.743	0.794	0.882	0.794		1314.13	1278.39	1288.43	1260.25	1272.52	1366.75	1067.86	1058.24	1079.32	837.894	700.025	726.264	1370.1	1304.47	1345.43	1137.79	1144.66	1132.25
Bacteria	Cyanobacteria	Cyanobacteria	Nostocales	Unclassified	sf_1	5057	110881	AJ781148.1	Nodularia sphaerocarpa str. UTEX B 2093	1	1	1	1	0.944	1	0.944	1	1	1	1	1	1	0.944	1	0.944	0.944	0.944	0.941	1	1		1580.96	1649.43	1572.3	1676.18	1657.45	1770.5	1055.77	1019.08	1153.75	1189.83	1002.77	1042.03	1961.57	1813.35	1871.58	1494.61	1495.24	1433.77
Bacteria	Cyanobacteria	Cyanobacteria	Nostocales	Unclassified	sf_1	5072	51799	AF268023.1	Nodularia spumigena str. PCC73104	0.971	0.971	0.971	0.971	0.857	0.857	0.914	1	0.794	0.788	0.735	0.735	0.853	0.765	0.971	0.743	0.743	0.743	0.765	0.853	0.765		1126.24	1134.2	1127.85	1111.51	1106.22	1152.95	900.91	885.061	909.045	844.156	724.296	753.33	1165.15	1125.04	1147.19	997.861	945.086	918.069
Bacteria	Cyanobacteria	Cyanobacteria	Nostocales	Unclassified	sf_1	5174	60834	AF516731.1	Cylindrospermopsis raciborskii str. 23B	0.9	0.9	0.925	0.9	0.8	0.8	0.85	0.974	0.795	0.711	0.667	0.641	0.795	0.718	0.897	0.725	0.7	0.7	0.667	0.795	0.692		1012.84	1041.44	1035.14	1091.92	1106.22	1114.07	835.58	803.256	819.722	733.94	625.935	657.096	1060.33	1015.86	1036.32	894.665	864.833	824.495
Bacteria	Cyanobacteria	Cyanobacteria	Nostocales	Unclassified	sf_1	5175	60838	AF516729.1	Cylindrospermopsis raciborskii str. 24C	0.917	0.917	0.917	0.917	0.806	0.806	0.861	1	0.8	0.706	0.686	0.657	0.829	0.714	0.914	0.722	0.694	0.694	0.686	0.829	0.714		947.242	1006.02	980.657	1054.51	1061.37	1100.82	815.416	796.294	804.835	678.832	564.619	583.417	1058.46	964.59	1026.93	839.568	857.441	806.82
Bacteria	Cyanobacteria	Cyanobacteria	Nostocales	Unclassified	sf_1	5191	29506	AY038036.1	Cyanospira rippkae str. PCC 9501	0.971	0.971	0.971	0.971	0.853	0.853	0.912	1	0.788	0.781	0.758	0.758	0.879	0.758	0.97	0.735	0.735	0.735	0.788	0.879	0.788		1130.69	1144.31	1135.5	1125.76	1126.77	1172.38	921.074	908.559	931.375	870.458	747.29	775.885	1200.71	1153.52	1179.13	982.994	953.533	920.149
Bacteria	Cyanobacteria	Cyanobacteria	Nostocales	Unclassified	sf_1	5199	79820	AB074502.1	Anabaena variabilis str. IAM M-204	0.973	0.973	0.973	0.973	0.865	0.865	0.919	0.972	0.778	0.743	0.75	0.722	0.861	0.778	0.972	0.757	0.722	0.703	0.75	0.833	0.75		1191.84	1167.08	1146.01	1139.12	1131.44	1213.91	963.821	929.445	946.263	974.412	850.761	906.703	1228.79	1151.62	1208.26	1013.6	989.436	927.427
Bacteria	Cyanobacteria	Unclassified	Unclassified	Unclassified	sf_6	5186	83349	AY222299.1	silica sinter depositing geothermal power station discharge drain clone ST01-SN2C	0.789	0.85	0.842	0.789	0.789	0.737	0.895	0.944	0.737	0.65	0.8	0.737	0.737	0.833	0.789	0.842	0.75	0.75	0.684	0.737	0.75		1454.22	1545.71	1625.83	1458.86	1434.16	1298.72	1074.32	915.521	980.689	594.917	638.709	645.067	1738.83	1782.97	1545.56	1376.54	945.086	1117.69
Bacteria	Cyanobacteria	Cyanobacteria	Chroococcales	Unclassified	sf_1	5219	62924	AF448074.1	Synechococcus sp. str. UH7	0.733	0.8	0.8	0.786	0.733	0.733	0.867	0.867	0.867	0.667	0.643	0.6	0.667	0.8	0.733	0.933	0.733	0.733	0.6	0.733	0.733		1326.36	1324.77	1316.14	1596.02	1526.65	1499.27	1329.19	1126.13	1111.88	1196.1	1188	1052.56	1050.04	1125.99	1152.83	1310.95	1133.05	1046.99
Bacteria	Cyanobacteria	Unclassified	Unclassified	Unclassified	sf_5	5188	57549	AY163573.1	Acaryochloris marina str. MBIC11017	0.882	0.941	0.882	0.765	0.812	0.765	0.765	0.765	0.765	0.706	0.706	0.706	0.765	0.706	0.765	0.765	0.765	0.824	0.765	0.824	0.765		2601.58	2131.78	2108.51	1897.94	2179.73	2248.46	1930.06	1871.94	2025.58	2230.63	2147.34	2473.51	2159.03	2006.08	1959.9	2043.82	2629.34	2584.73
Bacteria	Cyanobacteria	Unclassified	Unclassified	Unclassified	sf_5	4993	38561	AJ133106.1	Oscillatoria sp	0.75	0.833	0.75	0.833	0.75	0.667	0.917	0.833	0.833	0.583	0.667	0.667	0.75	0.75	0.833	0.917	0.917	0.917	0.667	0.667	0.667		672.631	846.641	817.214	789.993	925.895	797.785	1329.99	889.413	1282.15	470.924	390.89	372.906	710.32	893.385	791.1	1625.79	1392.81	1417.13
Bacteria	Cyanobacteria	Cyanobacteria	Plectonema	Unclassified	sf_1	5010	3289	AF170757.1	LPP-group cyanobacterium isolate str. QSSC5cya QSSC5cya	0.83	0.915	0.875	0.83	0.745	0.766	0.875	0.854	0.87	0.652	0.688	0.667	0.792	0.771	0.809	0.854	0.812	0.833	0.688	0.729	0.708		1394.18	1531.37	1451.87	1487.36	1413.6	1468.35	1592.12	1591.72	1780.87	1249.95	1223.77	1135.26	1209.13	1382.33	1378.32	1706.25	1668.42	1661.47
Bacteria	Cyanobacteria	Unclassified	Unclassified	Unclassified	sf_5	5064	3288	AB003168.1	Oscillatoria neglecta str. M-82	0.862	0.931	0.931	1	0.931	0.828	1	0.931	0.897	0.862	0.724	0.69	0.862	0.897	1	0.931	0.833	0.867	0.897	0.897	0.828		957.249	1244.66	1170.86	1569.3	1311.76	1414.46	1096.9	1080.87	1093.27	1343.89	1002.77	572.892	1438.42	1437.39	1410.26	1617.92	997.884	1414.01
Bacteria	Cyanobacteria	Cyanobacteria	Plectonema	Unclassified	sf_1	5190	3293	AF091110.1	Plectonema sp. str. F3	1	1	1	1	1	1	1	1	1	1	1	1	1	1	1	1	1	1	1	1	1		2638.27	2615.82	2530.02	2860.72	2861.77	3032.11	3173.75	3281.78	3396.12	2342.1	2222.71	2115.64	2418.27	2718.13	2644.83	3006.7	3031.67	3145.14
Bacteria	BRC1	Unclassified	Unclassified	Unclassified	sf_1	5051	37044	AJ390454.1	soil clone PBS-III-24	0.846	0.923	0.846	0.833	0.818	0.75	0.833	0.75	0.75	0.75	0.769	0.818	0.909	0.818	0.917	0.769	0.846	0.917	0.909	0.833	0.833		2231.36	2233.82	2016.75	1895.27	2323.61	1917.16	2319.62	2782.24	2710.39	1450.35	1584	1813.41	2272.27	2364.95	2064.19	2144.4	1923.96	2423.58
Bacteria	Cyanobacteria	Cyanobacteria	Pseudanabaena	Unclassified	sf_1	5008	62918	AF448080.1	Synechococcus sp. str. PCC 7502	0.957	0.957	0.957	0.957	0.826	0.783	0.913	1	0.696	0.727	0.652	0.652	0.864	0.682	0.955	0.652	0.652	0.652	0.783	0.826	0.696		899.436	1085.29	1128.81	1042.93	1050.16	1031.91	1167.88	1123.51	1110.02	953.12	1004.05	944.294	855.378	950.349	965.856	919.152	812.035	764.191
Bacteria	Cyanobacteria	Cyanobacteria	Chloroplasts	Chloroplasts	sf_5	4984	30128	U70721.1	Cape Hatteras picoplankton clone OM164	0.938	1	1	0.812	0.812	0.812	0.875	0.812	0.812	0.75	0.875	0.875	0.812	0.75	0.875	1	0.875	0.875	0.75	0.875	0.75		2280.28	2141.06	2147.7	2143.76	2026.5	2206.06	2194.61	2348.85	2382.87	2121.66	2254.64	2181.8	2216.12	2026.02	2099.89	2305.31	2699.04	2587.85
Bacteria	Cyanobacteria	Cyanobacteria	Chloroplasts	Chloroplasts	sf_5	5060	3403	X82155.1	Skeletonema pseudocostatum str. CSIRO CS-76	0.909	1	1	0.833	0.833	0.833	0.909	0.833	0.833	0.818	0.727	0.727	0.75	0.667	0.833	0.818	0.818	0.75	0.818	0.818	0.818		1450.88	1597.99	1510.17	1554.16	1479.94	1727.21	1352.57	1233.17	1188.18	920.556	881.419	580.41	1408.47	1208.59	1398.99	1610.05	1360.08	1597
Bacteria	Cyanobacteria	Cyanobacteria	Chloroplasts	Chloroplasts	sf_5	4967	83959	AF534438.1	Toolik Lake main station at 3 m depth clone TLM14	0.909	0.909	0.909	0.909	0.909	0.909	0.909	0.909	0.909	0.909	0.909	0.909	0.909	0.909	0.909	0.909	0.909	0.909	0.909	0.909	0.909		3582.18	3266.82	3277.46	3371.05	3441.97	3819.3	3429.43	3772.61	3647.34	2393.45	1973.61	1795.36	3401.86	3344.73	3340.09	3472.84	3894.39	4058.01
Bacteria	Cyanobacteria	Cyanobacteria	Chloroplasts	Chloroplasts	sf_5	5130	49945	AF445714.1	travertine hot spring clone SM2B11	0.583	0.917	0.75	0.75	0.545	0.5	0.833	0.833	0.833	0.833	0.917	0.909	0.917	0.833	0.917	0.833	0.917	0.917	0.917	0.917	0.917		874.976	977.347	835.374	959.214	869.837	980.666	1361.45	989.493	1350.08	1662.01	1240.37	861.593	1158.6	967.438	1307.85	1630.16	1819.42	1669.78
Bacteria	Cyanobacteria	Unclassified	Unclassified	Unclassified	sf_8	5206	NA			1	1	1	1	1	1	1	1	1	1	1	0.909	1	1	1	1	0.909	0.909	1	1	1		3121.9	2954.81	2854.99	3001.44	2925.3	3307.76	3100.36	3191.27	3160.72	1808.55	1663.2	1529.22	3076.18	2999.15	2924.81	2807.31	2875.38	3018.3
Bacteria	Cyanobacteria	Cyanobacteria	Chloroplasts	Chloroplasts	sf_5	5039	47593	U70723.1	Cape Hatteras picoplankton clone OM270	0.75	0.75	0.75	0.812	0.875	0.75	0.938	0.75	0.706	0.75	0.706	0.75	0.812	0.75	0.765	0.706	0.706	0.75	0.647	0.706	0.647		2908.43	2386.45	2573.98	2297.84	2432.93	2316.49	2263.97	2463.73	2279.59	2225.62	1889.3	2309.61	2410.78	2660.22	2259.61	2181.13	2090.8	2385.11
Bacteria	Cyanobacteria	Cyanobacteria	Chloroplasts	Chloroplasts	sf_5	5147	3468	X82156.1	Emiliania huxleyi str. Plymouth Marine Laborator PML 92	1	1	1	1	1	1	1	1	1	1	1	1	1	1	1	1	1	1	1	1	1		3084.1	3128.52	3046.15	3779.86	3698.91	3767.17	3677.04	3387.95	3621.29	3593.3	3601.04	3577.19	4071.94	3745.38	3777.92	3350.4	3795.13	3471.61
Bacteria	Cyanobacteria	Cyanobacteria	Chloroplasts	Chloroplasts	sf_5	5112	3479	X52985.1	Cyanidium caldarium str. 14-1-1	0.857	0.929	1	1	1	0.857	0.857	0.929	0.929	0.786	0.857	0.714	0.857	1	1	0.857	0.786	0.786	0.857	0.929	0.929		1415.3	1642.69	1690.82	1814.22	1604.2	1747.53	2145.41	1786.66	2250.75	2730.36	2235.48	2336.68	1454.33	1553.22	1587.84	2360.41	2620.9	2358.08
Bacteria	Cyanobacteria	Cyanobacteria	Chloroplasts	Chloroplasts	sf_5	5006	NA			0.769	1	0.923	0.923	0.692	0.692	1	0.923	0.923	0.846	1	0.923	1	1	1	1	0.917	0.846	0.846	0.923	0.923		486.963	608.839	499.886	789.103	726.888	982.433	484.733	229.75	548.963	978.169	639.987	330.804	1362.62	919.968	1391.47	1119.42	1159.45	969.015
Bacteria	Unclassified	Unclassified	Unclassified	Unclassified	sf_148	5022	63818	AF454327.1	plastid clone ML310M-37	0.75	0.917	0.917	0.75	0.75	0.667	0.727	0.667	0.667	0.667	0.75	0.75	0.75	0.667	0.75	0.833	0.75	0.75	0.692	0.769	0.692		1485.35	1607.27	1577.08	1175.64	1294.01	1198	1382.42	1317.58	1282.15	1490.42	1632.54	1416.44	1123.97	1261.75	1221.41	1162.28	1127.77	1222.71
Bacteria	Cyanobacteria	Cyanobacteria	Chloroplasts	Chloroplasts	sf_11	5098	20563	AF289245.1	Euglena tripteris str. UW OB	0.857	1	0.905	0.952	0.81	0.762	0.952	1	1	0.952	0.952	1	1	1	1	1	0.952	1	0.952	0.952	1		2114.62	1872.05	1989.03	1725.16	1550.94	1600.87	2068.79	2510.72	2399.62	2905.7	3063.25	3112.56	1515.16	1311.12	1569.99	2260.71	2633.57	2570.18
Bacteria	Cyanobacteria	Cyanobacteria	Chloroplasts	Chloroplasts	sf_11	5123	31682	AF289249.1	Lepocinclis fusiformis str. ACOI 1025	0.92	0.96	0.88	0.92	0.958	0.88	0.917	0.92	0.958	0.88	0.92	0.958	0.96	0.92	0.96	0.92	0.92	0.96	0.92	0.92	0.96		2304.73	2178.16	2254.75	2184.73	2081.63	2049.68	2561.58	2757.01	2818.32	2818.03	2999.38	3267.44	1688.3	1543.72	1589.72	2272.96	2539.59	2419.42
Bacteria	Cyanobacteria	Cyanobacteria	Chloroplasts	Chloroplasts	sf_5	4966	34845	AF244549.1	Adiantum pedatum	0.833	0.958	0.917	0.957	0.792	0.792	1	0.958	0.958	0.875	0.958	0.917	0.958	1	1	1	0.913	0.875	0.875	0.917	0.913		1053.97	1335.74	1189.02	1044.71	1080.05	1183.87	969.466	818.921	1047.68	959.382	998.941	577.403	1317.69	1314.92	1480.73	1293.46	1142.55	1188.4
Bacteria	Cyanobacteria	Cyanobacteria	Chloroplasts	Chloroplasts	sf_5	4976	42014	AF244550.1	Calypogeia muelleriana	0.88	1	0.96	0.96	0.84	0.84	1	0.96	0.96	0.92	1	0.92	1	0.96	1	1	0.958	0.92	0.92	0.96	0.958		1104	1366.09	1208.14	1085.68	1151.06	1277.52	1059.8	953.812	1166.78	996.956	992.554	562.366	1410.34	1324.41	1496.7	1391.41	1270.32	1329.8
Bacteria	Cyanobacteria	Cyanobacteria	Chloroplasts	Chloroplasts	sf_13	5000	72055	U67742.1	Mitrastema yamamotoi	1	1	1	0.667	0.667	0.583	0.583	0.583	0.583	0.583	0.75	0.667	0.636	0.833	0.75	0.917	0.75	0.75	0.5	0.667	0.667		771.58	1040.59	836.33	921.807	884.786	1157.36	240.35	134.021	348.917	340.668	312.968	198.482	1389.76	979.78	1154.71	733.747	623.017	588.479
Bacteria	Cyanobacteria	Cyanobacteria	Chloroplasts	Chloroplasts	sf_5	5040	69031	Y18934.1	Solanum nigrum	0.864	1	0.955	0.955	0.818	0.818	1	0.955	0.955	0.909	1	0.955	1	1	1	1	0.952	0.909	0.909	0.955	0.955		945.019	1273.33	1147.92	921.807	1000.64	1080.5	815.416	590.041	874.618	802.825	915.909	533.797	1227.85	1211.43	1347.31	1195.51	1015.84	1051.15
Bacteria	Cyanobacteria	Cyanobacteria	Chloroplasts	Chloroplasts	sf_5	5182	3501	M81884.1	Epifagus virginiana -- chloroplast	0.824	1	0.941	0.941	0.765	0.765	1	0.941	0.941	0.882	1	0.941	1	1	1	1	0.938	0.882	0.882	0.941	0.941		728.22	931.811	866.916	919.135	918.42	1090.22	775.089	553.49	901.601	916.799	696.193	402.979	1389.76	1167.76	1421.54	1188.51	1110.87	1089.62
Bacteria	Cyanobacteria	Cyanobacteria	Chloroplasts	Chloroplasts	sf_5	5183	3529	M37430.1	Pisum sativum -- chloroplast	0.8	0.96	0.88	0.958	0.76	0.76	0.96	0.96	0.96	0.792	0.92	0.917	0.96	1	1	0.96	0.917	0.88	0.88	0.92	0.92		989.49	1143.47	1076.24	1012.65	970.741	1055.76	837.193	729.284	978.828	875.468	769.006	514.249	1304.59	1292.13	1402.75	1239.24	1173.17	1181.12
Bacteria	Cyanobacteria	Cyanobacteria	Chloroplasts	Chloroplasts	sf_5	5192	39969	AF244551.1	Cycas revoluta	0.919	1	0.973	0.892	0.811	0.811	1	0.946	0.946	0.865	0.944	0.838	1	1	1	1	0.972	0.946	0.865	0.919	0.944		1351.93	1553.3	1457.6	1536.35	1573.37	1677.73	1453.39	1274.94	1514.76	1188.58	1166.28	876.63	1783.75	1742.15	1821.78	1704.5	1704.32	1678.1
Bacteria	BRC1	Unclassified	Unclassified	Unclassified	sf_1	5143	19077	AJ390438.1	soil clone PBS-II-1	0.944	1	1	0.889	0.938	0.889	0.941	0.824	0.824	0.75	0.812	0.75	0.944	0.944	0.944	0.889	0.944	0.889	0.833	0.889	0.889		1598.75	1654.49	1565.61	1403.64	1728.46	1470.12	1754.23	1816.25	1734.35	1472.89	1481.81	1414.94	1743.51	1669.04	1795.48	1993.97	2214.35	2370.55
Bacteria	TM7	Unclassified	Unclassified	Unclassified	sf_1	5061	NA			0.786	0.857	0.929	0.692	0.692	0.6	0.6	0.615	0.643	0.615	0.692	0.643	0.643	0.643	0.692	0.846	0.733	0.846	0.571	0.615	0.769		2075.71	1920.12	1810.3	1616.5	1418.27	1370.28	1344.51	1469.88	1418	1417.78	1743.68	1793.86	1674.26	1535.18	1694.95	1874.16	2107.7	2367.43
Bacteria	TM7	Unclassified	Unclassified	Unclassified	sf_1	5177	NA			1	1	1	1	0.917	1	0.833	1	0.833	1	1	0.917	1	1	1	1	1	0.909	0.917	0.917	0.917		1293.01	1450.42	1333.35	1273.61	1105.28	973.598	1335.64	1066.08	1331.47	816.602	602.942	520.264	1211.01	1225.67	1234.57	1782.33	1901.79	1606.36
Bacteria	marine group A	mgA-2	Unclassified	Unclassified	sf_1	6344	79412	AF382142.1	bacterioplankton clone ZA3648c	1	1	1	1	1	1	1	1	1	1	1	0.944	1	1	1	1	1	1	1	1	1		2717.21	2356.09	2219.38	2708.42	2458.15	2711.41	2693.05	2960.65	2825.76	3149.93	3289.35	3309.54	2574.56	2270.01	2506.72	2622.78	3142.54	2765.64
Bacteria	marine group A	mgA-1	Unclassified	Unclassified	sf_1	6408	101444	AACY01094130.1	Sargasso Sea	1	1	1	1	1	0.882	1	1	1	0.882	0.824	0.765	1	1	1	1	0.941	1	0.941	1	1		1408.63	1573.54	1515.91	1160.5	1248.23	1110.54	1294.5	1494.25	1723.18	983.179	901.858	876.63	986.399	1361.44	1154.71	1580.31	1555.43	1348.51
Bacteria	Unclassified	Unclassified	Unclassified	Unclassified	sf_160	6430	NA			1	1	1	1	1	0.905	0.905	0.952	0.81	0.95	0.905	0.95	0.952	1	1	0.952	0.952	0.952	0.952	0.952	0.952		2394.79	2249.84	2218.43	1941.58	1837.78	2057.63	2178.48	2354.07	2326.11	2493.64	2428.37	2530.65	1864.24	1781.07	1794.54	2389.27	2965.14	2631.52
Bacteria	Unclassified	Unclassified	Unclassified	Unclassified	sf_160	6456	NA			1	1	1	1	1	0.909	0.909	1	0.818	0.909	0.909	0.909	1	1	1	1	1	1	0.909	1	0.909		2308.07	1844.23	1653.54	1930.9	1891.96	2005.51	2148.63	2259.21	2324.25	1553.05	2162.67	2571.25	1388.82	1364.29	1408.38	2272.96	3066.51	2646.08
Bacteria	Unclassified	Unclassified	Unclassified	Unclassified	sf_160	6337	NA			0.962	0.962	0.962	0.923	0.885	0.923	0.885	0.88	0.92	0.84	0.958	0.92	0.923	0.923	0.962	0.885	0.808	0.846	0.846	0.885	0.885		2154.64	2294.53	2217.47	1522.1	1480.87	1524.01	1784.08	1477.71	1639.44	1298.8	1387.28	1258.56	2354.63	2154.19	2188.21	1799.82	1596.61	1726.97
Bacteria	Unclassified	Unclassified	Unclassified	Unclassified	sf_160	6339	NA			1	0.952	0.8	0.8	0.8	0.842	0.895	0.889	0.842	0.789	0.8	0.842	0.789	0.8	0.75	0.8	0.8	0.889	0.737	0.842	0.8		1801.09	1802.06	1848.53	1921.1	1744.34	2229.03	2172.02	2087.77	1978.13	2141.7	2048.98	2117.14	1796.86	1748.79	1797.36	1780.58	2093.97	2118.94
Bacteria	Acidobacteria	Solibacteres	Unclassified	Unclassified	sf_1	6357	60816	AY118153.1	anaerobic benzene-degrading clone Cart-N4	1	0.976	1	0.976	1	0.952	0.976	0.951	1	0.821	1	0.975	1	1	1	0.976	0.9	0.975	0.872	0.949	1		2319.19	2412.59	2248.06	1739.41	1805.07	1845.6	2507.55	1451.61	1744.58	1251.2	1216.1	1231.49	2017.72	1860.82	1905.4	1548.83	1513.19	1482.63
Bacteria	Unclassified	Unclassified	Unclassified	Unclassified	sf_160	6360	NA			1	1	1	1	0.979	1	1	0.936	1	0.851	0.979	0.979	0.957	1	1	1	0.894	0.957	0.894	0.936	0.979		1871.14	2223.7	1971.83	1407.2	1460.32	1470.12	2042.98	1289.74	1675.73	1278.76	1225.04	1184.88	1406.6	1466.82	1398.99	1671.26	1855.32	1653.15
Bacteria	Acidobacteria	Acidobacteria	Acidobacteriales	Acidobacteriaceae	sf_14	6364	112288	AY234728.1	Solibacter usitatus Ellin6076	1	1	1	1	1	1	1	0.9	0.95	0.65	1	1	1	1	1	1	0.8	0.95	0.8	0.9	1		2401.46	2664.73	2335.99	1608.49	1634.1	1799.65	2709.18	1340.21	1669.22	1018.25	1170.12	1260.06	1862.37	1654.8	1688.37	1169.27	1178.45	1145.77
Bacteria	Acidobacteria	Solibacteres	Unclassified	Unclassified	sf_1	6367	62412	AF529104.1	TCE-contaminated site clone FTL227	1	1	1	1	1	1	1	0.92	1	0.76	1	1	1	1	1	1	0.84	0.96	0.84	0.92	1		2246.92	2546.67	2218.43	1547.03	1501.43	1670.67	2490.61	1174.86	1526.86	1090.89	1133.07	1267.58	1729.47	1545.62	1581.26	1324.94	1374.86	1339.15
Bacteria	Unclassified	Unclassified	Unclassified	Unclassified	sf_160	6401	NA			0.882	0.922	0.939	0.9	0.918	0.882	0.9	0.84	0.882	0.706	0.863	0.84	0.9	0.882	0.939	0.9	0.804	0.863	0.804	0.86	0.9		1978.98	2200.93	2063.58	1151.59	1204.32	1183.87	1950.22	1107.85	1394.74	990.694	914.632	948.805	1221.3	1152.57	1181.95	1181.52	1179.51	1153.04
Bacteria	Unclassified	Unclassified	Unclassified	Unclassified	sf_160	6415	76572	AJ519369.1	uranium mining waste pile clone JG37-AG-39 sp.	0.92	1	0.96	0.958	0.875	0.76	0.917	0.864	0.864	0.478	0.739	0.696	0.8	0.833	0.88	0.833	0.6	0.792	0.792	0.917	0.96		1777.75	1952.16	1844.71	1182.76	1185.63	1073.43	1688.1	1102.63	1336.12	601.179	693.638	736.79	1347.64	1374.73	1240.2	1066.95	678.983	907.672
Bacteria	Acidobacteria	Acidobacteria	Acidobacteriales	Acidobacteriaceae	sf_14	6425	60581	AF407719.1	Great Artesian Basin clone B27	0.98	1	0.98	0.98	1	0.98	0.98	0.941	0.98	0.824	0.98	0.98	0.922	0.961	0.98	0.98	0.902	0.961	0.9	0.94	0.961		1937.84	2272.61	2044.47	1693.99	1771.44	1835.88	2286.55	1483.81	1909.27	1202.36	1124.13	1031.51	1657.41	1661.45	1541.8	1681.76	1751.84	1531.5
Bacteria	Acidobacteria	Solibacteres	Unclassified	Unclassified	sf_1	6426	60585	AF407714.1	Great Artesian Basin clone B11	1	1	1	1	0.967	0.933	1	1	0.967	0.964	1	0.967	0.964	0.931	0.931	0.967	0.966	0.966	0.931	0.966	1		2873.97	2784.47	2733.6	2416.29	2440.4	2474.64	2724.51	2050.35	2293.55	2234.38	2075.81	1884.08	3415.9	2909.91	3015.01	2414.63	2342.12	2616.97
Bacteria	Acidobacteria	Acidobacteria-4	Unclassified	Unclassified	sf_1	6348	3692	Z95722.1	soil clone RB41	0.885	0.942	0.922	0.846	0.816	0.808	0.8	0.808	0.692	0.78	0.765	0.68	0.788	0.769	0.788	0.769	0.75	0.769	0.74	0.784	0.86		1856.68	1842.54	1831.32	1834.71	1908.78	1880.94	1899.41	2035.55	1897.18	1272.5	1079.42	909.71	1663.03	1751.64	1693.07	1635.41	1531.14	1616.76
Bacteria	Acidobacteria	Acidobacteria-4	Unclassified	Unclassified	sf_1	6363	3686	Z95711.1	soil clone 32-11	0.938	0.938	0.938	0.875	0.929	0.875	0.938	0.875	0.688	0.867	0.8	0.733	0.938	0.938	0.938	0.875	0.75	0.812	0.812	0.75	0.875		1772.19	1607.27	1742.43	1058.07	1218.33	968.297	1154.97	971.218	775.991	1120.95	1066.64	932.265	1295.23	1381.38	1331.34	1154.41	1153.11	1055.31
Bacteria	Acidobacteria	Acidobacteria	Acidobacteriales	Acidobacteriaceae	sf_14	6407	NA			0.936	0.936	0.935	0.935	0.909	0.935	0.978	0.957	0.915	0.744	0.804	0.744	0.87	0.891	0.913	0.867	0.689	0.822	0.778	0.682	0.822		2170.21	2157.92	2163.94	1595.13	1568.7	1633.56	1874.41	1710.94	1746.45	1268.74	1241.65	1339.75	1474.92	1428.85	1441.27	1422.89	1420.27	1412.97
Bacteria	Acidobacteria	Acidobacteria	Acidobacteriales	Acidobacteriaceae	sf_14	6335	63241	AF523984.1	forested wetland clone FW45	0.974	0.974	0.921	0.947	0.946	0.974	0.974	0.947	0.947	0.895	0.974	0.946	0.974	0.921	0.974	0.946	0.865	0.973	1	1	1		2542.66	2553.41	2401.94	1969.19	2045.19	2080.6	2483.35	1977.25	2336.35	1447.84	1430.71	1378.85	2058.9	1970	1928.89	2229.23	2285.1	2245.79
Bacteria	Acidobacteria	Acidobacteria	Acidobacteriales	Acidobacteriaceae	sf_6	6345	76368	AJ534634.1	soil sample uranium mining waste pile near town Johanngeorgenstadt clone JG36-TzT-77 bacterium	1	1	1	1	1	1	1	1	1	1	0.963	1	1	1	1	0.963	1	1	0.889	0.963	0.963		2868.41	2581.24	2608.39	2354.84	2560.93	2516.16	2293.01	3078.13	2874.14	2759.16	2391.33	2450.95	2841.28	2721.93	2863.74	2420.75	2648.35	2453.73
Bacteria	Acidobacteria	Acidobacteria	Acidobacteriales	Acidobacteriaceae	sf_14	6350	58105	AF498719.1	soil isolate Ellin337	1	0.981	0.962	0.961	0.922	0.962	1	1	0.981	0.771	0.902	0.82	0.942	0.942	0.962	0.961	0.78	0.902	0.941	0.82	0.941		2781.69	2627.62	2629.42	2147.32	2100.31	2200.76	2505.13	2590.78	2455.44	2015.2	1757.73	1768.3	2057.03	1991.84	1929.83	2056.07	2171.06	2182.36
Bacteria	Unclassified	Unclassified	Unclassified	Unclassified	sf_140	6355	NA			1	1	1	1	1	1	1	1	1	1	0.964	1	1	1	1	0.964	1	1	0.893	0.964	0.964		2836.17	2608.23	2653.32	2312.98	2503.93	2434	2274.46	2979.79	2794.13	2512.43	2125.62	2093.09	2817.88	2718.13	2824.28	2442.62	2575.49	2432.94
Bacteria	Acidobacteria	Acidobacteria	Acidobacteriales	Acidobacteriaceae	sf_14	6356	69818	AF523985.1	forested wetland clone FW47	1	1	1	1	1	1	1	1	1	1	1	1	0.923	1	0.846	1	1	1	0.846	1	1		1717.71	1675.57	1600.02	1601.36	1549.08	1637.98	1346.12	1482.93	1401.25	1173.55	1251.87	1371.33	1750.06	1532.33	1506.1	1445.63	1440.33	1333.96
Bacteria	Acidobacteria	Acidobacteria	Acidobacteriales	Acidobacteriaceae	sf_6	6359	61838	AF529322.1	PCE-contaminated site clone CLi114	1	1	1	1	1	1	1	1	1	1	0.952	1	1	1	1	1	1	1	0.952	0.952	1		3034.07	2667.26	2703.02	2488.43	2659.03	2616.88	2632.56	2992.85	2880.66	3422.97	2893.35	3005.8	2997.57	2895.67	2924.81	2879.02	3142.54	2997.5
Bacteria	Acidobacteria	Acidobacteria	Acidobacteriales	Acidobacteriaceae	sf_6	6362	3732	Y07646.1	grassland soil clone DA052	1	1	1	1	1	1	1	1	1	1	1	1	1	1	1	1	1	1	1	1	1		3087.43	2928.67	3136	2363.75	2804.78	2411.91	2704.34	3146.88	3143.04	3836.28	3294.46	2884.01	2896.49	3171.94	3110.85	3227.09	3300.94	3252.23
Bacteria	Acidobacteria	Acidobacteria	Acidobacteriales	Acidobacteriaceae	sf_14	6366	45591	AJ292578.1	PCB-polluted soil clone WD228	1	0.938	0.938	0.938	0.867	0.938	1	1	0.938	0.733	0.875	0.8	0.875	0.938	0.938	0.875	0.8	0.812	0.875	0.812	0.938		3307.57	2999.5	2849.26	2108.13	2405.83	2390.71	2162.35	2398.46	2147.47	2496.15	2280.19	2511.1	2582.04	2314.64	2224.85	2014.96	2608.23	2369.51
Bacteria	Acidobacteria	Acidobacteria	Acidobacteriales	Acidobacteriaceae	sf_14	6368	16327	AF200698.1	soil clone UA2	1	0.923	0.923	0.923	0.833	0.923	1	1	0.923	0.8	0.846	0.75	0.846	0.923	0.846	0.846	0.667	0.769	0.846	0.667	0.923		3641.1	3198.51	3099.68	2188.29	2595.5	2512.63	2449.48	2594.27	2371.7	3615.84	2418.15	2900.55	2641	2391.54	2312.23	2216.98	2912.34	2634.64
Bacteria	Acidobacteria	Acidobacteria	Acidobacteriales	Acidobacteriaceae	sf_14	6378	3704	D26171.1	Acidobacterium capsulatum	0.95	0.9	0.9	0.895	0.9	0.9	1	0.9	0.85	0.895	0.947	0.85	0.9	0.9	0.9	0.9	0.9	0.95	0.9	0.95	0.95		3140.8	2684.12	2549.13	2424.31	2433.86	2501.14	2671.27	2618.63	2564.31	2893.18	2695.35	2584.78	2627.9	2448.5	2418.4	2518.7	2839.48	2779.16
Bacteria	Acidobacteria	Acidobacteria	Acidobacteriales	Acidobacteriaceae	sf_14	6405	74896	AJ534632.1	soil sample uranium mining waste pile near town Johanngeorgenstadt clone JG36-TzT-31 bacterium	0.929	1	1	1	1	1	1	1	1	0.846	0.857	0.714	0.929	1	1	1	0.571	0.786	0.929	0.857	0.929		1892.26	1966.5	2040.65	1406.31	1386.51	1405.62	1726.81	1385.46	1554.77	695.114	807.329	669.126	1514.23	1463.97	1327.58	1009.23	808.867	894.156
Bacteria	Acidobacteria	Acidobacteria	Acidobacteriales	Acidobacteriaceae	sf_14	6410	NA			0.95	0.95	0.9	0.9	0.947	0.95	0.95	0.9	0.9	0.9	0.95	0.947	0.95	0.9	0.95	0.895	0.789	0.947	1	1	1		1922.28	2131.78	1972.78	1589.78	1667.73	1695.4	2559.17	1553.43	1968.82	1555.55	1462.64	1490.12	1663.03	1504.8	1447.84	1584.68	1683.2	1610.52
Bacteria	Acidobacteria	Acidobacteria	Acidobacteriales	Acidobacteriaceae	sf_14	6412	3735	AF047646.1	acid mine drainage clone TRB82	0.926	0.889	0.889	0.885	0.852	0.889	0.963	0.963	0.889	0.778	0.962	0.846	0.852	0.852	0.889	0.885	0.923	1	0.885	0.885	0.885		2430.37	2297.06	2160.12	1973.65	1856.46	2079.72	2213.96	2274.01	2036.74	2037.75	2137.12	2032.94	2049.54	1822.85	1864.06	1853.17	2096.08	2150.13
Bacteria	Acidobacteria	Acidobacteria	Acidobacteriales	Acidobacteriaceae	sf_16	6414	61819	AF529350.1	PCE-contaminated site clone CLs73	1	0.941	0.941	0.941	0.882	0.941	1	1	0.941	1	1	1	0.941	0.941	0.941	0.941	1	1	1	1	1		2706.09	2613.29	2552	2183.84	2229.25	2345.65	2613.2	2443.71	2465.68	2582.57	2575.28	2447.95	2699.96	2542.49	2628.86	2628.9	2937.69	2896.65
Bacteria	Acidobacteria	Acidobacteria	Acidobacteriales	Acidobacteriaceae	sf_14	6421	38048	AJ292576.1	PCB-polluted soil clone WD217	1	0.98	0.961	0.961	0.92	0.98	1	1	0.98	0.787	0.88	0.796	0.941	0.941	0.961	0.96	0.776	0.9	0.92	0.816	0.94		3136.35	2881.45	2873.15	2465.28	2521.69	2553.27	2631.75	2813.57	2688.06	2039	1778.17	1857.01	2325.62	2302.29	2203.24	2424.25	2578.66	2588.89
Bacteria	Acidobacteria	Acidobacteria	Acidobacteriales	Acidobacteriaceae	sf_6	6423	56406	AF523979.1	coal effluent wetland clone FW92	1	1	1	0.769	0.769	0.769	0.84	0.962	0.885	0.76	0.875	0.875	0.769	0.769	0.96	1	0.885	0.885	0.76	0.76	0.84		2449.27	2353.56	2352.24	1854.3	2057.34	1965.75	2149.44	2359.29	2320.53	2611.37	2543.34	2485.54	2240.45	2270.01	2443.77	2314.06	2449.83	2364.31
Bacteria	Acidobacteria	Acidobacteria	Acidobacteriales	Acidobacteriaceae	sf_14	6424	77390	AF524859.1	sphagnum peat bog clone K-5b10	1	0.967	0.967	0.933	0.897	0.967	1	1	0.967	0.692	0.828	0.714	0.9	0.933	0.933	0.931	0.643	0.828	0.897	0.679	0.897		3160.81	2821.57	2801.47	1743.86	1845.25	1895.95	1875.22	2023.37	1943.7	2840.57	2502.46	2807.32	1940.04	1963.36	1939.23	1859.29	2161.55	2046.16
Bacteria	Spirochaetes	Spirochaetes	Spirochaetales	Spirochaetaceae	sf_1	6459	79117	AJ431240.1	Spirochaeta sp. str. BHI80-158	0.944	0.944	1	0.889	0.944	0.889	0.941	0.944	0.889	0.882	0.944	0.944	0.889	0.833	0.833	0.941	0.941	0.941	0.944	0.941	0.944		1976.76	1929.4	1911.61	2055.59	2154.5	2336.81	1595.34	1852.8	1816.23	869.205	1969.78	857.082	1639.63	1844.68	1801.11	2437.37	1750.78	2106.46
Bacteria	Spirochaetes	Spirochaetes	Spirochaetales	Spirochaetaceae	sf_1	6547	62701	AF507855.1	Mono Lake at depth 23 m station 6 July 2000 clone ML623J-23 bacterium	0.769	0.917	0.769	0.769	0.833	0.769	0.769	0.769	0.692	0.692	0.846	0.75	0.846	0.769	0.846	0.769	0.846	0.846	0.769	0.846	0.846		1400.85	1851.82	1585.68	1520.31	1560.29	1468.35	1989.74	1972.89	2253.54	986.936	886.528	661.607	1295.23	1302.58	1276.85	1570.69	1334.74	1469.12
Bacteria	Spirochaetes	Spirochaetes	Spirochaetales	Spirochaetaceae	sf_1	6557	56171	AF454308.1	spirochete clone ML320J-13	1	1	1	0.895	0.895	0.842	0.833	0.895	0.824	0.882	0.833	0.824	0.789	0.789	0.842	0.941	0.789	0.833	0.842	0.895	0.789		2260.26	2249.84	2263.35	1889.93	1847.12	1789.05	1576.79	1479.45	1664.57	865.448	1065.37	784.907	2205.83	2085.83	2026.61	2018.46	1366.41	1632.35
Bacteria	Spirochaetes	Spirochaetes	Spirochaetales	Spirochaetaceae	sf_3	6558	37803	AF166259.1	Spironema culicis str. BR91	0.944	0.972	0.972	1	0.972	0.944	0.972	1	0.917	0.943	0.917	0.889	0.972	0.972	0.972	1	0.886	0.944	0.971	1	0.972		2445.93	2367.9	2394.29	2558.79	2361.92	2471.1	2171.22	2488.96	2331.7	2173.01	2204.82	2308.11	2589.53	2483.63	2393.03	2366.53	2356.91	2324.8
Bacteria	Spirochaetes	Spirochaetes	Spirochaetales	Spirochaetaceae	sf_1	6526	83155	AY230217.1	Treponema sp. str. 7CPL208	0.846	0.923	0.846	0.857	0.857	0.857	0.786	0.786	0.714	0.857	0.857	0.846	0.923	0.857	0.857	0.857	0.643	0.786	0.786	0.786	0.786		1480.9	1449.58	1321.88	966.339	1036.14	1090.22	1156.58	1464.66	1311.93	1695.83	1690.02	1490.12	1660.22	1328.21	1437.51	1245.36	1213.3	1169.68
Bacteria	Spirochaetes	Spirochaetes	Spirochaetales	Spirochaetaceae	sf_1	6567	78163	AB088859.2	termite gut homogenate clone Rs-A48 sp.	0.773	0.818	0.783	0.792	0.68	0.692	0.792	0.783	0.905	0.696	0.667	0.56	0.75	0.72	0.783	0.826	0.739	0.783	0.615	0.64	0.667		1467.56	1406.57	1274.09	1286.08	1223.94	1250.13	1304.18	1291.48	1532.44	1135.98	1020.66	1020.98	1160.47	1112.7	1166.92	1225.24	1335.79	1303.8
Bacteria	Spirochaetes	Spirochaetes	Spirochaetales	Spirochaetaceae	sf_1	6479	3927	Y08893.1	Treponema sp	0.969	0.939	0.939	0.939	0.969	0.939	0.97	0.939	0.909	0.906	0.879	0.875	0.939	0.969	0.969	0.939	0.879	0.909	0.969	0.939	0.969		1892.26	1721.95	1720.45	1683.3	1671.47	1679.5	1740.52	1827.56	1789.25	1769.72	1870.14	1930.69	1467.43	1523.79	1458.18	1669.52	1915.51	1814.3
Bacteria	Spirochaetes	Spirochaetes	Spirochaetales	Spirochaetaceae	sf_1	6502	3898	AF139203.1	Treponema denticola str. ATCC35405	0.846	0.846	0.917	0.917	0.846	0.917	0.917	0.917	0.917	0.769	0.769	0.769	0.846	0.917	0.917	0.846	0.833	0.769	0.769	0.846	0.846		1798.87	1965.66	2097.04	1449.95	1363.15	1445.38	2234.93	2314.91	2377.29	1568.08	1476.7	1356.3	1616.23	1665.25	1596.29	2179.38	2203.79	1970.26
Bacteria	Spirochaetes	Spirochaetes	Spirochaetales	Spirochaetaceae	sf_1	6580	3918	AF056341.1	Treponema sp. str. III:C:BA213	1	0.972	0.972	0.972	1	0.944	0.972	0.972	0.889	0.914	0.917	0.886	0.972	1	1	0.972	0.889	0.944	0.971	0.972	1		1722.16	1679.79	1692.73	1572.86	1580.84	1536.38	1631.64	1770.12	1749.24	1619.43	1706.63	1709.65	1488.02	1540.88	1437.51	1697.5	1781.41	1731.13
Bacteria	Spirochaetes	Spirochaetes	Spirochaetales	Spirochaetaceae	sf_1	6458	73922	AB084961.1	termite gut clone NkS34	0.933	0.875	0.938	0.933	0.875	0.929	0.875	0.933	0.867	0.8	0.867	0.8	0.933	0.933	1	0.933	0.933	0.933	0.867	0.933	0.933		2141.3	2053.36	2059.76	1660.14	1635.97	1634.44	1764.72	1923.29	2057.21	1631.95	1451.15	1380.35	1979.35	1936.77	2005	2192.5	2047.51	2050.32
Bacteria	Spirochaetes	Spirochaetes	Spirochaetales	Spirochaetaceae	sf_1	6494	78058	AB088890.1	termite gut homogenate clone Rs-C47 sp.	0.955	0.956	0.977	0.977	0.911	0.886	0.889	0.932	0.844	0.818	0.841	0.795	0.911	0.932	0.932	0.932	0.822	0.867	0.864	0.909	0.93		1723.27	1697.5	1706.11	1578.21	1567.76	1505.46	1604.22	1596.07	1643.17	1680.8	1532.9	1520.19	1520.78	1565.56	1477.91	1519.97	1544.87	1462.88
Bacteria	Spirochaetes	Spirochaetes	Spirochaetales	Spirochaetaceae	sf_1	6562	63291	AF523928.1	forested wetland clone RCP1-96	0.935	0.935	0.906	0.938	0.938	0.938	0.935	0.906	0.906	0.871	0.875	0.844	0.938	0.938	0.938	0.906	0.833	0.903	0.968	0.933	0.968		1328.59	1605.58	1474.81	1515.86	1424.81	1537.26	1387.26	1367.19	1374.27	821.612	1053.87	1079.62	1514.23	1369.03	1406.5	1195.51	1243.92	1114.58
Bacteria	Spirochaetes	Spirochaetes	Spirochaetales	Spirochaetaceae	sf_1	6507	69670	AB085161.1	termite gut clone NkS-Ste2	0.947	0.974	1	0.946	0.921	0.842	0.892	0.947	0.789	0.784	0.816	0.789	0.921	0.895	0.895	0.944	0.861	0.892	0.816	0.889	0.868		1709.93	1758.21	1773.98	1855.19	1597.66	1896.84	1690.52	1619.57	1674.8	1247.45	1677.25	1222.47	1656.48	1604.49	1593.47	1898.65	1727.55	1739.44
Bacteria	Spirochaetes	Spirochaetes	Spirochaetales	Spirochaetaceae	sf_1	6583	78252	AB088875.1	termite gut homogenate clone Rs-J42 sp.	0.956	0.978	0.977	0.932	0.889	0.844	0.886	0.933	0.822	0.773	0.844	0.8	0.911	0.867	0.889	0.93	0.86	0.886	0.867	0.907	0.889		1725.49	1758.21	1726.19	1946.93	1709.78	1994.02	1715.52	1689.19	1725.98	1283.77	1651.7	1293.14	1569.44	1605.43	1547.44	1778.83	1671.59	1685.38
Bacteria	Spirochaetes	Spirochaetes	Spirochaetales	Spirochaetaceae	sf_1	6460	77997	AB088907.1	termite gut homogenate clone Rs-B69 sp.	0.932	0.955	0.977	0.932	0.909	0.844	0.886	0.889	0.822	0.778	0.778	0.756	0.867	0.909	0.909	0.907	0.795	0.841	0.841	0.907	0.886		1555.39	1603.9	1622	1402.75	1422.94	1316.39	1487.27	1362.84	1506.39	1291.28	1157.34	1112.7	1303.66	1426	1292.82	1503.35	1470.95	1414.01
Bacteria	Spirochaetes	Spirochaetes	Spirochaetales	Spirochaetaceae	sf_1	6476	74426	AB084965.1	termite gut clone NkS50	0.96	0.98	0.96	0.96	0.92	0.9	0.92	0.94	0.88	0.8	0.84	0.78	0.94	0.92	0.94	0.94	0.86	0.9	0.84	0.92	0.9		1840.01	1831.58	1795.96	1730.5	1763.97	1705.12	1698.58	1694.41	1698.06	1505.45	1442.21	1445.01	1620.91	1618.73	1540.86	1609.17	1676.87	1623
Bacteria	Spirochaetes	Spirochaetes	Spirochaetales	Spirochaetaceae	sf_1	6477	83413	AJ458945.1	Mixotricha paradoxa is flagellate hindgut Mastotermes darwiniensis clone mp3 of	0.889	0.943	0.971	0.889	0.861	0.806	0.857	0.861	0.778	0.703	0.73	0.676	0.886	0.886	0.861	0.889	0.75	0.806	0.711	0.811	0.789		1301.9	1447.89	1468.12	1270.05	1162.27	1162.66	1440.49	1290.61	1448.7	1109.68	974.67	954.82	1222.24	1275.04	1103.97	1381.79	1330.51	1307.96
Bacteria	Spirochaetes	Spirochaetes	Spirochaetales	Spirochaetaceae	sf_1	6487	78105	AB088866.1	termite gut homogenate clone Rs-D52 sp.	0.9	0.95	0.925	0.974	0.85	0.825	0.872	0.897	0.846	0.795	0.872	0.795	0.875	0.875	0.9	0.9	0.825	0.875	0.846	0.872	0.872		1881.14	1840.01	1751.99	1931.79	1813.48	1854.43	1842.15	1858.89	1803.2	1484.16	1483.08	1503.65	1645.25	1657.65	1633.87	1622.29	1636.74	1637.55
Bacteria	Spirochaetes	Spirochaetes	Spirochaetales	Spirochaetaceae	sf_1	6488	4009	AF093251.1	Treponema primitia str. ZAS-1	1	1	1	1	1	0.967	0.967	1	0.9	0.9	0.933	0.867	1	1	1	1	0.9	0.967	0.967	1	1		1811.1	1769.18	1663.1	1673.5	1757.43	1685.69	1623.57	1595.2	1737.14	1616.92	1522.68	1502.15	1565.7	1634.87	1556.83	1572.44	1682.15	1606.36
Bacteria	Spirochaetes	Spirochaetes	Spirochaetales	Spirochaetaceae	sf_1	6489	83652	AJ458944.1	Mixotricha paradoxa is flagellate hindgut Mastotermes darwiniensis clone mp1 of	0.909	0.932	0.909	0.909	0.822	0.822	0.841	0.867	0.818	0.767	0.791	0.75	0.867	0.822	0.889	0.886	0.818	0.844	0.822	0.841	0.86		1434.21	1502.7	1455.69	1498.94	1417.34	1399.44	1388.06	1285.38	1344.49	1085.88	1135.63	1078.12	1268.09	1295.93	1295.64	1303.95	1299.89	1216.47
Bacteria	Spirochaetes	Spirochaetes	Spirochaetales	Spirochaetaceae	sf_1	6490	48891	AB062823.1	termite gut homogenate clone BCf4-14	0.941	0.961	0.961	0.961	0.941	0.902	0.922	0.922	0.863	0.824	0.843	0.784	0.922	0.922	0.922	0.941	0.843	0.882	0.843	0.922	0.902		1802.21	1842.54	1808.38	1794.63	1750.88	1753.71	1763.11	1693.54	1759.47	1470.38	1378.33	1369.83	1630.27	1656.7	1583.14	1683.51	1708.55	1652.11
Bacteria	Spirochaetes	Spirochaetes	Spirochaetales	Spirochaetaceae	sf_1	6491	38586	AB062840.1	termite gut homogenate clone BCf8-03	0.966	0.966	0.966	1	0.966	0.931	0.931	0.966	0.862	0.893	0.929	0.857	0.966	0.966	0.966	0.966	0.862	0.931	0.964	1	1		1751.06	1748.94	1690.82	1750.1	1737.8	1635.33	1590.51	1519.49	1671.08	1639.47	1558.45	1563.8	1505.8	1621.57	1528.65	1502.48	1592.39	1538.78
Bacteria	Spirochaetes	Spirochaetes	Spirochaetales	Spirochaetaceae	sf_1	6506	78206	AB088911.1	termite gut homogenate clone Rs-J58 sp.	0.971	1	1	0.971	0.941	0.912	0.941	0.941	0.882	0.794	0.824	0.765	0.941	0.941	0.941	0.941	0.853	0.882	0.853	0.912	0.912		1803.32	1791.1	1727.14	1496.27	1596.72	1510.76	1662.29	1612.6	1788.32	1561.81	1377.06	1350.28	1598.45	1585.5	1479.79	1559.32	1583.94	1549.18
Bacteria	Spirochaetes	Spirochaetes	Spirochaetales	Spirochaetaceae	sf_1	6508	4043	X89050.1	termite hindgut clone mpsp2	1	1	0.98	0.98	0.939	0.939	0.939	0.98	0.918	0.837	0.878	0.816	0.959	0.939	0.98	0.98	0.898	0.939	0.898	0.98	0.959		1933.4	1918.43	1876.25	1827.58	1845.25	1809.37	1788.92	1759.68	1783.66	1588.12	1497.13	1509.67	1723.86	1717.46	1659.24	1700.12	1755.01	1695.78
Bacteria	Spirochaetes	Spirochaetes	Spirochaetales	Spirochaetaceae	sf_1	6511	40147	AJ420234.1	Spirochaeta sp. kf401	0.833	0.884	0.902	0.854	0.78	0.78	0.775	0.78	0.725	0.65	0.7	0.65	0.833	0.814	0.837	0.791	0.651	0.721	0.714	0.762	0.775		1313.02	1293.57	1268.35	1217.5	1216.46	1247.48	1219.5	1131.35	1235.63	1065.84	1069.2	1088.64	1075.31	1080.42	1088.94	1080.07	1179.51	1089.62
Bacteria	Spirochaetes	Spirochaetes	Spirochaetales	Spirochaetaceae	sf_1	6523	78395	AB088912.1	termite gut homogenate clone Rs-J64 sp.	0.936	0.936	0.957	0.957	0.957	0.935	0.935	0.957	0.891	0.848	0.87	0.804	0.957	0.957	0.936	0.957	0.87	0.913	0.851	0.936	0.915		1653.23	1722.8	1706.11	1582.66	1632.23	1561.11	1635.67	1608.25	1698.99	1570.58	1471.59	1404.41	1501.12	1546.57	1436.57	1554.95	1564.94	1488.87
Bacteria	Spirochaetes	Spirochaetes	Spirochaetales	Spirochaetaceae	sf_1	6529	16871	AB062806.1	termite gut homogenate clone BCf10-21	0.93	0.947	0.965	0.982	0.893	0.875	0.93	0.93	0.877	0.8	0.857	0.804	0.93	0.912	0.895	0.947	0.86	0.895	0.893	0.929	0.929		1628.77	1703.4	1667.88	1457.08	1414.54	1408.27	1501.79	1395.91	1528.72	1217.39	1267.2	1281.11	1394.44	1421.25	1357.65	1457	1470.95	1417.13
Bacteria	Spirochaetes	Spirochaetes	Spirochaetales	Spirochaetaceae	sf_1	6532	56589	AB084963.1	termite gut clone NkS39	0.905	0.905	0.95	0.95	0.881	0.881	0.902	0.927	0.854	0.85	0.875	0.825	0.927	0.927	0.905	0.927	0.81	0.878	0.9	0.95	0.927		1840.01	1815.56	1903.97	1838.27	1661.19	1672.43	1763.11	1677.87	1773.43	1331.36	1279.97	1248.03	1594.71	1670.94	1526.77	1640.66	1593.45	1624.04
Bacteria	Spirochaetes	Spirochaetes	Spirochaetales	Spirochaetaceae	sf_1	6554	78084	AB088889.1	termite gut homogenate clone Rs-A43 sp.	0.932	0.949	0.932	0.932	0.898	0.881	0.898	0.915	0.864	0.797	0.831	0.78	0.915	0.898	0.915	0.915	0.847	0.881	0.831	0.898	0.881		1754.4	1794.47	1755.82	1699.33	1747.15	1662.72	1641.32	1656.12	1667.36	1521.74	1424.32	1460.05	1513.29	1562.71	1485.43	1589.93	1601.89	1560.61
Bacteria	Spirochaetes	Spirochaetes	Spirochaetales	Spirochaetaceae	sf_1	6565	69238	AB085166.1	termite gut clone NkS-Oxy25	0.955	0.956	0.977	0.955	0.911	0.909	0.889	0.909	0.822	0.822	0.844	0.8	0.911	0.909	0.932	0.932	0.8	0.844	0.844	0.889	0.909		1495.35	1525.47	1572.3	1450.84	1455.65	1350.85	1484.85	1450.73	1497.09	1440.33	1311.91	1276.6	1318.63	1420.3	1295.64	1517.34	1511.08	1443.13
Bacteria	Spirochaetes	Spirochaetes	Spirochaetales	Spirochaetaceae	sf_1	6568	40667	AJ419821.1	Spirochaeta sp	0.981	1	0.981	0.981	0.923	0.923	0.942	0.962	0.904	0.827	0.865	0.808	0.962	0.942	0.962	0.962	0.885	0.923	0.865	0.942	0.923		1846.68	1849.29	1841.84	1833.82	1788.26	1774.03	1779.24	1763.16	1805.99	1377.7	1305.52	1305.17	1564.76	1621.57	1539.92	1657.27	1703.27	1651.07
Bacteria	Spirochaetes	Spirochaetes	Spirochaetales	Spirochaetaceae	sf_1	6571	86557	AJ458946.1	Mixotricha paradoxa is flagellate hindgut Mastotermes darwiniensis clone mp4 of	0.976	1	0.952	0.976	0.929	0.905	0.929	0.929	0.929	0.81	0.857	0.81	0.952	0.929	0.952	0.952	0.881	0.905	0.857	0.929	0.905		1782.19	1820.61	1748.17	1569.3	1580.84	1534.61	1572.76	1509.04	1564.08	1142.24	1131.79	1084.13	1443.1	1518.09	1428.11	1562.82	1521.64	1507.59
Bacteria	Spirochaetes	Spirochaetes	Spirochaetales	Spirochaetaceae	sf_1	6573	69510	AB084955.1	termite gut clone NkS7	0.918	0.921	0.919	0.95	0.871	0.855	0.887	0.918	0.855	0.734	0.778	0.708	0.871	0.869	0.887	0.934	0.81	0.855	0.781	0.857	0.841		1603.2	1616.54	1605.75	1587.11	1521.98	1494.85	1504.21	1536.89	1494.29	1297.55	1272.31	1183.38	1402.86	1432.64	1363.28	1442.13	1413.93	1389.06
Bacteria	Spirochaetes	Spirochaetes	Spirochaetales	Spirochaetaceae	sf_1	6575	59914	AY133079.1	TCE-contaminated site clone ccslm226	0.833	0.917	0.917	0.75	0.75	0.75	0.833	0.917	0.917	0.833	0.833	0.833	0.75	0.833	0.833	0.75	0.75	0.75	0.833	0.833	0.833		1498.69	1851.82	1805.52	1942.48	1718.18	1769.62	1712.29	1423.76	1589.2	1361.42	1604.44	1482.6	1546.98	1664.3	1730.65	1717.62	1900.73	1800.79
Bacteria	Spirochaetes	Spirochaetes	Spirochaetales	Spirochaetaceae	sf_1	6579	69543	AB084968.1	termite gut clone NkS83	0.935	0.957	0.935	0.913	0.87	0.87	0.87	0.891	0.826	0.783	0.826	0.783	0.891	0.848	0.913	0.913	0.804	0.848	0.848	0.891	0.891		1636.55	1630.88	1626.78	1529.22	1493.02	1486.02	1559.86	1502.08	1556.63	1233.67	1154.79	1123.23	1390.69	1416.5	1310.67	1498.1	1515.3	1499.27
Bacteria	Spirochaetes	Spirochaetes	Spirochaetales	Spirochaetaceae	sf_1	6623	78014	AB088865.1	termite gut homogenate clone Rs-D46 sp.	0.915	0.958	0.957	0.915	0.854	0.851	0.854	0.894	0.812	0.75	0.792	0.75	0.875	0.872	0.894	0.915	0.792	0.833	0.812	0.833	0.851		1608.76	1581.13	1563.7	1666.38	1547.21	1669.78	1555.02	1563	1515.69	1293.79	1267.2	1300.66	1393.5	1427.9	1398.99	1454.38	1498.41	1444.17
Bacteria	Spirochaetes	Spirochaetes	Spirochaetales	Spirochaetaceae	sf_1	6549	63294	AF523927.1	forested wetland clone RCP1-64	0.846	0.885	0.846	0.962	0.846	0.852	0.84	0.852	0.808	0.76	0.808	0.8	0.846	0.808	0.808	0.885	0.76	0.84	0.741	0.792	0.84		1479.79	1584.5	1667.88	1412.55	1370.62	1391.49	1415.49	1482.06	1449.63	1098.4	1191.83	1369.83	1706.08	1511.44	1482.61	1331.94	1210.13	1217.51
Bacteria	Spirochaetes	Spirochaetes	Spirochaetales	Leptospiraceae	sf_3	6496	108058	NC_005823.1	Leptospira interrogans serovar Copenhageni str. Fiocruz L1-130	1	1	0.909	0.955	0.955	1	1	1	1	1	1	1	1	0.955	1	1	1	1	1	1	1		3196.39	2771.82	2745.07	2725.34	2890.74	3067.45	2639.82	2918	2837.86	2960.81	3455.42	3715.53	2550.23	2721.93	2692.75	2860.65	3605.05	3385.32
Bacteria	Proteobacteria	Alphaproteobacteria	Acetobacterales	Roseococcaceae	sf_1	6783	75114	AY150048.1	Roseomonas genomospecies 4 strain isolate str. ATCC 49959 4	0.905	0.826	0.783	0.826	0.783	0.783	0.818	0.864	0.818	0.739	0.739	0.727	0.857	0.857	0.818	0.952	0.783	0.864	0.773	0.773	0.8		3800.09	2663.88	2659.05	2819.75	3050.5	3265.35	3131.01	3197.36	3320.76	2463.58	2695.35	3338.11	3347.58	3084.6	3077.02	3337.28	3653.63	3834.47
Bacteria	Proteobacteria	Alphaproteobacteria	Unclassified	Unclassified	sf_6	7377	81029	AY192273.1	Rocky Mountain alpine soil clone W2b-8C	0.933	0.933	0.933	1	0.933	1	1	1	1	0.867	0.933	0.8	1	0.933	1	1	0.933	0.933	0.867	0.933	0.857		4775.12	3594.01	3525.97	3671.2	4119.34	4420.95	3933.52	4041.52	4122.8	3657.18	4043.03	4605.69	4271.28	3847.92	3995.9	3962.59	4871.15	4737.99
Bacteria	Proteobacteria	Alphaproteobacteria	Acetobacterales	Roseococcaceae	sf_1	7500	60580	AF407720.1	Great Artesian Basin clone B35	0.917	0.958	0.958	0.917	0.917	0.833	0.958	1	1	0.917	0.917	0.875	0.957	0.957	0.917	1	0.875	0.917	0.917	0.875	0.913		2131.3	1843.38	1756.77	1945.15	1927.47	2068.23	1951.84	2191.33	2140.02	2049.02	2015.77	2055.49	2166.52	1881.71	2025.67	2070.06	2356.91	2319.61
Bacteria	Proteobacteria	Alphaproteobacteria	Acetobacterales	Acetobacteraceae	sf_1	6868	4457	AB024492.1	Gluconobacter cerinus str. IFO 3275	0.786	0.857	0.714	0.917	0.769	0.833	0.923	0.923	0.846	0.615	0.692	0.538	0.846	0.714	0.846	0.769	0.692	0.769	0.692	0.846	0.75		1669.9	1298.63	1155.57	1544.36	1199.65	1666.25	1550.98	1690.93	1660.84	1593.13	1623.6	1852.5	1553.53	1117.44	1397.11	1463.12	1974.65	1738.41
Bacteria	Proteobacteria	Alphaproteobacteria	Acetobacterales	Acetobacteraceae	sf_1	7456	82490	AY230815.1	Gluconacetobacter diazotrophicus	0.808	0.846	0.846	0.8	0.833	0.808	0.76	0.76	0.792	0.792	0.792	0.667	0.808	0.875	0.917	0.833	0.692	0.72	0.731	0.692	0.708		2125.74	1697.5	1808.38	1690.43	1589.25	1541.68	1488.88	1927.64	1752.96	2178.02	2347.9	2383.29	1536.69	1448.78	1570.93	1779.71	2031.67	2036.8
Bacteria	Proteobacteria	Alphaproteobacteria	Acetobacterales	Acetobacteraceae	sf_1	7529	4467	AJ012698.1	Gluconacetobacter europaeus str. ZIM B028 V3	1	1	0.923	0.923	0.846	0.923	0.923	0.923	0.923	0.769	0.846	0.846	0.923	0.846	1	0.923	0.846	0.846	0.846	0.846	0.846		5076.42	3717.12	3672.21	3552.74	4173.53	4265.46	3769.79	3568.96	3843.67	3167.46	3891.02	4775.6	4080.36	3720.7	3880.34	3810.41	4815.19	4762.94
Bacteria	Proteobacteria	Alphaproteobacteria	Acetobacterales	Acetobacteraceae	sf_1	7600	4421	AJ001632.1	Acetobacter pomorum str. LTH2458	1	1	1	0.917	0.917	0.818	1	1	0.917	0.667	0.667	0.545	0.833	0.917	0.917	0.833	0.583	0.75	0.667	0.75	0.7		1053.97	1523.78	1276.96	1432.14	1271.59	1606.17	1450.97	1973.77	1601.3	1778.49	1470.31	1085.64	1664.9	1383.27	1576.56	1261.98	1003.16	1228.94
Bacteria	Proteobacteria	Alphaproteobacteria	Rhodospirillales	Rhodospirillaceae	sf_3	7024	79281	AY186195.1	deep-sea sediment clone P_wp0211	0.78	0.805	0.829	0.756	0.718	0.707	0.829	0.78	0.78	0.897	0.897	0.897	0.732	0.732	0.756	0.902	0.854	0.805	0.643	0.707	0.714		1367.5	1345.86	1323.79	1108.84	1174.42	1081.38	2198.64	2240.94	2143.75	2522.45	2278.91	2073.54	1463.69	1669.99	1652.67	2161.89	2457.22	2404.86
Bacteria	Proteobacteria	Alphaproteobacteria	Rhodospirillales	Rhodospirillaceae	sf_1	7109	80223	AY189753.1	diesel-polluted Bohai Gulf isolate str. M-5 M-5	0.739	0.75	0.792	0.708	0.636	0.625	0.833	0.75	0.75	1	1	1	0.667	0.708	0.75	0.958	0.917	0.792	0.667	0.652	0.708		1025.07	919.162	870.739	777.524	731.56	796.902	1592.12	1663.08	1542.68	2567.54	2621.26	2419.38	1057.52	1161.12	1188.53	1614.42	1795.13	1716.57
Bacteria	Proteobacteria	Alphaproteobacteria	Rhodospirillales	Rhodospirillaceae	sf_1	7198	4516	D30777.1	Rhodospirillum photometricum str. E-11	0.556	0.7	0.7	0.6	0.6	0.333	0.6	0.6	0.667	0.333	0.3	0.3	0.556	0.667	0.667	0.909	0.455	0.5	0.182	0.5	0.5		133.414	187.205	254.244	151.408	151.357	114.853	195.99	187.978	150.732	63.8753	47.2645	49.6206	123.534	162.347	134.355	186.279	128.827	162.196
Bacteria	Proteobacteria	Alphaproteobacteria	Unclassified	Unclassified	sf_6	7340	78776	AJ536878.1	uranium mining waste pile soil sample clone JG30-KF-AS50	1	1	1	0.8	0.857	0.867	0.846	0.857	0.786	0.846	0.857	0.923	1	0.929	1	0.929	0.867	0.929	0.857	1	0.867		3883.47	3080.46	2913.3	2613.12	2771.14	2767.95	2942.27	2906.69	2993.24	3315.25	2729.84	3133.61	3687.3	3312.45	3380.5	3196.48	3780.34	3887.5
Bacteria	Proteobacteria	Alphaproteobacteria	Rhizobiales	Unclassified	sf_3	7401	27957	AF359545.1	Scrippsiella trochoidea NEPCC 15	0.76	0.769	0.808	0.769	0.654	0.692	0.846	0.808	0.808	1	1	1	0.654	0.692	0.731	1	0.923	0.846	0.692	0.68	0.692		1424.2	1321.4	1345.77	1319.03	1267.85	1306.67	2029.27	2307.08	2195.85	3142.42	3113.07	2870.47	1379.46	1538.98	1521.13	2039.45	2204.85	2269.7
Bacteria	Proteobacteria	Alphaproteobacteria	Ellin314/wr0007	Unclassified	sf_1	6758	58109	AF498715.1	soil isolate Ellin333	0.571	0.571	0.571	0.667	0.571	0.571	0.571	0.571	0.571	0.545	0.522	0.545	0.913	1	1	0.783	0.545	0.522	0.826	1	1		813.828	824.716	853.535	1177.42	1025.87	1165.31	1100.13	1155.71	1260.75	790.301	700.025	700.702	937.734	975.983	1014.71	1038.09	1091.86	997.088
Bacteria	Proteobacteria	Alphaproteobacteria	Azospirillales	Magnetospirillaceae	sf_1	6922	78316	AY171615.1	Dechlorospirillum sp. str. SN1	0.929	0.923	0.929	0.929	0.929	0.929	0.929	0.929	0.929	0.857	0.857	0.857	0.929	0.929	0.929	1	0.929	0.929	0.929	0.929	0.929		1484.24	1885.55	1861.91	2192.74	1947.09	2047.03	2567.23	2428.04	2623.85	1962.6	1691.3	1363.81	1961.57	2472.24	2316.93	2679.62	2437.16	2494.28
Bacteria	Proteobacteria	Alphaproteobacteria	Azospirillales	Unclassified	sf_1	7400	77302	AF524861.1	sphagnum peat bog clone K-5b5	0.975	1	1	0.975	0.975	0.975	1	1	1	0.975	0.95	0.925	0.975	0.975	0.975	1	0.95	0.975	0.975	0.975	0.975		3165.26	2788.69	2786.17	2692.39	2898.21	2927.86	2617.24	1893.7	2284.24	2012.7	2056.64	2273.52	2961.07	2755.16	2814.89	2664.75	3146.77	3124.35
Bacteria	Proteobacteria	Alphaproteobacteria	Unclassified	Unclassified	sf_6	6694	56033	AF523879.1	forested wetland clone RCP2-92	1	1	1	1	1	1	1	1	1	0.929	0.929	0.929	1	1	1	1	0.929	0.929	0.929	0.929	0.929		2160.2	1953.85	1935.51	2188.29	2183.47	2098.27	2447.06	2605.58	2898.34	2642.68	2442.42	2638.91	2127.22	2134.25	2202.3	2551.06	3009.49	2721.98
Bacteria	Proteobacteria	Alphaproteobacteria	Unclassified	Unclassified	sf_6	6703	91865	AY337602.2	agricultural soil isolate str. PX3.14	0.35	0.429	0.65	0.524	0.368	0.333	0.957	0.957	0.727	0.438	0.474	0.294	0.364	0.667	0.636	0.571	0.286	0.476	0.211	0.474	0.45		142.309	234.428	215.056	148.736	182.189	142.241	1363.06	923.353	266.107	110.216	108.581	96.2338	145.995	207.918	161.602	166.164	95.0365	121.647
Bacteria	Proteobacteria	Alphaproteobacteria	Azospirillales	Unclassified	sf_1	6732	58862	AF426002.1	Anabaena circinalis AWQC118C isolate str. UNSW7	0.913	0.913	0.957	1	0.955	0.913	1	1	0.957	0.955	0.955	0.955	0.955	0.955	1	0.957	1	0.957	1	0.957	1		1555.39	1624.98	1769.2	1636.99	1507.03	1749.3	3060.84	3462.79	3173.75	2860.61	2347.9	1924.68	2306.9	2457.05	2432.49	3012.82	3446.66	3527.76
Bacteria	Proteobacteria	Alphaproteobacteria	Unclassified	Unclassified	sf_6	6776	83629	AY221078.1	Mammoth cave clone CCU22	0.833	0.833	0.833	0.75	0.818	0.545	1	0.917	0.833	0.667	0.667	0.727	0.727	0.818	0.75	0.833	0.583	0.75	0.5	0.75	0.636		1162.93	1266.59	1236.81	1298.55	1260.38	1421.52	1974.42	1712.69	1731.56	1514.22	1251.87	1285.62	1291.49	1341.5	1226.11	1664.27	1761.34	1767.52
Bacteria	Proteobacteria	Alphaproteobacteria	Unclassified	Unclassified	sf_6	6918	93769	AJ581616.1	soil near uranium mill tailings clone KCM-C-45	1	1	1	0.917	0.917	0.818	1	1	0.917	0.667	0.667	0.727	0.833	0.917	0.917	0.917	0.667	0.833	0.667	0.75	0.727		2755.01	2451.38	2325.48	2271.12	2032.11	2688.44	2472.87	2009.45	2269.36	1754.69	2179.28	2472.01	2299.41	2130.45	2036	2133.03	2604	2470.37
Bacteria	Proteobacteria	Alphaproteobacteria	Azospirillales	Azospirillaceae	sf_1	6959	69358	AF523824.1	Rhodocista pekingensis str. 3-p	0.935	0.903	0.935	0.935	0.903	0.935	0.935	0.935	0.935	0.871	0.871	0.806	0.935	0.935	0.935	0.935	0.9	0.903	0.774	0.903	0.871		1716.6	1769.18	1919.26	1964.74	2054.53	2041.73	2915.66	3159.07	2983.94	3260.15	2860.14	2983.25	1841.78	2066.84	1911.98	2699.74	2973.59	2995.42
Bacteria	Proteobacteria	Alphaproteobacteria	Acetobacterales	Unclassified	sf_1	7028	NA			1	1	1	1	0.968	0.968	1	1	1	0.9	0.933	0.933	1	1	1	1	0.968	0.968	0.968	0.968	0.968		4349.31	3413.55	3389.29	3501.09	3721.33	3917.36	3422.17	2872.75	3261.21	2744.13	2875.47	3031.36	3870.73	3515.63	3561.83	3552.42	4494.17	4331.46
Bacteria	Proteobacteria	Alphaproteobacteria	Ellin314/wr0007	Unclassified	sf_1	7123	76595	AJ518774.1	uranium mining waste pile near Johanngeorgenstadt soil clone JG37-AG-102	0.971	1	1	1	0.971	0.971	1	1	0.971	0.941	0.971	0.971	0.971	0.971	0.971	1	0.941	0.941	0.971	0.971	0.971		4006.88	3140.33	3229.67	3187.58	3497.1	3647.9	3414.91	3104.24	3344.95	2943.27	3031.31	3100.53	3620.85	3347.58	3434.05	3680.11	4589.21	4501.97
Bacteria	Proteobacteria	Alphaproteobacteria	Unclassified	Unclassified	sf_4	7157	60700	AF533506.1	acid mine drainage clone ASL45	0.842	1	1	0.895	0.789	0.789	0.947	1	0.947	0.944	0.947	0.842	0.842	0.947	0.947	1	0.895	0.947	0.833	0.842	0.842		1445.32	1715.21	1562.74	1507.85	1562.16	1501.04	1461.46	1603.9	1739.93	1644.48	1233.99	1275.1	1579.74	1626.32	1492.94	1957.24	2020.05	1997.29
Bacteria	Proteobacteria	Alphaproteobacteria	Azospirillales	Azospirillaceae	sf_1	7171	4549	Z29623.1	Azospirillum species	0.476	0.571	0.8	0.905	0.818	0.8	0.8	0.762	0.714	0.65	0.684	0.45	0.526	0.7	0.737	0.842	0.526	0.579	0.263	0.632	0.55		246.817	318.755	369.897	1048.28	1394.92	663.496	611.361	484.739	497.788	608.694	542.903	654.089	214.313	365.519	273.409	416.286	293.557	330.63
Bacteria	Proteobacteria	Alphaproteobacteria	Ellin314/wr0007	Unclassified	sf_1	7222	60574	AF407727.1	Great Artesian Basin clone B79	1	1	1	0.933	1	0.933	1	0.938	0.933	0.8	0.867	0.867	0.933	0.933	1	0.933	0.812	0.867	0.867	0.867	0.938		3706.7	3007.94	2968.73	3032.61	3169.16	3395.23	2755.96	2350.59	2722.48	1793.52	2107.74	2402.84	3315.76	3053.27	3171.92	2982.22	3559.65	3413.39
Bacteria	Proteobacteria	Alphaproteobacteria	Azospirillales	Azospirillaceae	sf_1	7539	78339	AJ401217.1	Rhodocista sp. AR2107	0.949	0.923	0.949	0.949	0.923	0.949	0.974	0.974	0.974	0.923	0.897	0.821	0.974	0.974	0.974	0.949	0.897	0.947	0.795	0.947	0.921		2046.8	1950.48	2041.6	2062.71	2056.4	2129.19	2910.82	3105.98	3006.27	3007.15	2732.4	2798.3	2189.92	2306.09	2173.18	2784.57	3006.32	3166.97
Bacteria	Proteobacteria	Alphaproteobacteria	Unclassified	Unclassified	sf_6	7575	NA			1	1	1	0.955	0.955	0.955	1	1	1	1	1	0.909	0.955	0.955	0.955	1	0.909	0.909	0.955	0.955	1		2995.15	2561	2548.18	2884.77	2644.08	3112.51	2857.59	2880.58	2843.44	2759.16	2766.89	2963.7	2702.77	2494.07	2628.86	2824.8	3355.85	3286.54
Bacteria	Proteobacteria	Alphaproteobacteria	Unclassified	Unclassified	sf_6	7647	NA			1	1	1	1	1	1	1	1	1	1	1	0.905	1	1	1	1	1	1	0.81	0.905	0.905		2673.85	2491.01	2443.04	3002.33	2811.32	2987.94	2749.51	2770.06	2759.7	3817.49	3348.11	3258.42	2800.1	2590.91	2797.98	2675.25	3197.45	3070.28
Bacteria	Proteobacteria	Alphaproteobacteria	Rhizobiales	Unclassified	sf_1	6726	NA			0.846	0.962	0.96	0.962	1	0.846	1	1	1	0.923	0.962	1	1	1	0.962	0.962	1	1	0.962	0.962	0.962		1462	1501.02	1781.62	2086.76	2000.34	2055.86	2063.95	2622.98	2194.92	2471.1	2427.1	2276.53	1992.45	2296.6	2191.03	3216.59	3578.65	3613.01
Bacteria	Proteobacteria	Alphaproteobacteria	Unclassified	Unclassified	sf_6	6920	107472	AY486423.1	Pseudovibrio denitrificans str. DN34	0.941	1	1	0.941	0.941	0.941	0.941	1	0.941	0.941	0.941	0.941	1	0.941	1	1	0.941	0.941	0.941	0.941	0.941		2104.61	1969.03	1860	2288.93	2505.8	2122.13	2956.79	3587.24	3035.11	3434.24	2690.24	2235.93	2363.99	2561.48	2444.71	3004.08	3611.39	3600.54
Bacteria	Proteobacteria	Alphaproteobacteria	Unclassified	Unclassified	sf_6	6954	NA			0.893	0.929	0.893	0.964	0.963	0.929	0.963	0.926	0.926	0.889	0.889	0.815	0.929	0.926	0.964	1	0.929	0.929	0.889	0.929	0.893		1306.35	1597.15	1579.95	1983.44	2127.41	1895.07	2022.81	2115.62	2110.25	2076.57	1605.72	1481.1	1695.78	1897.85	1769.17	2233.6	2145.71	2242.67
Bacteria	Proteobacteria	Alphaproteobacteria	Unclassified	Unclassified	sf_6	7107	4604	D88520.1	Stappia aggregata str. IAM12614	0.522	0.696	0.917	0.92	0.917	0.917	0.875	0.84	0.88	0.708	0.792	0.6	0.958	0.958	0.917	0.88	0.88	0.92	0.708	0.88	0.833		236.811	359.232	437.759	1026.9	1165.08	691.767	1532.43	1502.08	1549.19	1085.88	737.071	518.76	677.564	1057.63	787.342	1481.49	1327.34	1348.51
Bacteria	Proteobacteria	Alphaproteobacteria	Rhizobiales	Unclassified	sf_1	7012	NA			0.5	0.833	0.917	0.667	0.583	0.417	0.909	0.818	1	0.5	0.333	0.083	0.455	0.727	0.545	0.636	0.167	0.2	0	0.1	0.1		92.2783	164.437	198.808	128.251	96.2333	115.736	189.538	178.405	240.985	53.8557	37.0451	34.584	88.9069	118.675	62.0102	82.2077	72.8614	70.7007
Bacteria	Proteobacteria	Alphaproteobacteria	Rhizobiales	Unclassified	sf_1	7306	26724	AF358017.1	peat soil microcosm clone LO13.3	0.769	0.846	0.846	0.923	0.846	0.846	0.857	0.714	0.714	0.714	0.714	0.714	0.786	0.714	0.786	0.846	0.846	0.846	0.769	0.786	0.846		1357.49	1323.93	1503.48	1951.38	1831.24	2059.4	1676	1679.62	1997.67	1201.11	1032.15	977.375	1309.27	1675.69	1397.11	1759.59	1745.5	1848.61
Bacteria	Proteobacteria	Alphaproteobacteria	Rhizobiales	Hyphomicrobiaceae	sf_1	7641	4622	Y14309.1	Hyphomicrobium facile str. H-526	0.76	0.769	0.808	1	1	0.926	0.963	1	0.962	0.778	0.84	0.8	0.852	0.889	0.963	1	0.926	1	0.815	0.889	0.889		1870.03	1932.77	1919.26	2689.72	2804.78	2750.28	2096.21	2008.58	1999.53	1826.08	1629.99	1631.46	2108.5	2041.21	1994.66	2499.46	2268.21	2773.96
Bacteria	Proteobacteria	Alphaproteobacteria	Rhizobiales	Hyphomicrobiaceae	sf_1	7646	4635	Y14304.1	Hyphomicrobium aestuarii str. DSM 1564	0.833	0.917	1	0.923	1	1	1	1	1	0.833	0.769	0.833	0.923	1	1	1	1	1	1	1	1		1152.92	1369.47	1326.66	1994.13	2199.35	1894.19	2153.47	2008.58	1891.59	1876.18	1378.33	1135.26	1382.27	1726.01	1662.06	2303.56	1844.76	1948.43
Bacteria	Proteobacteria	Alphaproteobacteria	Rhizobiales	Xanthobacteraceae	sf_1	6638	17276	AY056830.1	Ancylobacter rudongensis str. AS1.1761	0.705	0.727	0.767	0.978	0.848	0.889	0.864	0.848	0.844	0.705	0.721	0.682	0.767	0.818	0.826	0.864	0.8	0.822	0.717	0.8	0.818		1540.94	1547.4	1560.83	2021.74	2003.15	2005.51	2451.89	2505.5	2368.91	2052.78	1815.21	1592.37	1890.44	2023.17	1893.19	2516.08	2469.89	2802.03
Bacteria	Proteobacteria	Alphaproteobacteria	Rhizobiales	Beijerinckiaceae	sf_3	6651	105891	AB119196.1	Beijerinckia indica	1	1	1	1	1	1	1	1	1	1	1	1	1	1	1	1	1	1	1	1	1		3072.98	3092.26	2911.38	4148.58	4179.14	4805.26	3930.29	3766.52	3685.49	2294.5	2051.53	1345.77	2960.13	3470.05	3380.5	2767.95	1877.5	2445.41
Bacteria	Proteobacteria	Alphaproteobacteria	Rhizobiales	Xanthobacteraceae	sf_1	6660	4708	D11342.1	Azorhizobium caulinodans str. ORS 571	0.941	0.941	1	1	1	1	1	1	1	1	1	1	1	1	1	1	1	1	1	1	1		1748.84	1847.6	1899.19	2147.32	2284.37	2067.35	3170.53	3389.69	3245.39	3212.55	2834.59	2297.58	2035.5	2467.49	2358.27	3125.64	3178.44	3295.9
Bacteria	Proteobacteria	Alphaproteobacteria	Rhizobiales	Unclassified	sf_3	6670	65463	AY102322.1	heavy metal-contaminated soil clone a13115	0.85	1	0.915	1	1	0.983	0.9	0.967	0.85	0.797	0.789	0.789	0.967	1	0.983	0.897	0.78	0.814	0.833	0.917	0.867		1604.31	1695.81	1552.23	2513.37	2507.67	2466.68	2499.48	2655.18	2481.5	2092.86	1862.48	1638.98	1858.62	2187.42	2090.5	2233.6	2312.56	2402.78
Bacteria	Proteobacteria	Alphaproteobacteria	Rhizobiales	Unclassified	sf_1	6711	82197	AY078053.1	Microvirga subterranea str. FaiI4; ATCC BAA-295; DSM 14364	0.971	1	1	1	1	1	1	1	0.971	0.882	0.882	0.882	0.941	0.971	1	0.971	0.912	0.882	0.882	0.941	0.941		2011.22	2141.06	2111.37	2393.14	2173.19	2273.2	2696.28	3030.27	2846.23	2714.07	2300.63	1929.19	2630.71	2622.24	2602.55	2759.2	3045.39	3120.19
Bacteria	Proteobacteria	Alphaproteobacteria	Rhodobacterales	Unclassified	sf_5	6738	55851	AF502220.1	EBPR sludge lab scale clone HP1B78	0.83	0.836	0.855	0.833	0.896	0.815	0.855	0.849	0.8	0.843	0.846	0.811	0.948	0.93	0.966	0.982	0.845	0.912	0.833	0.836	0.836		1447.55	1452.11	1427.97	1803.54	1841.51	1720.14	2408.34	2632.56	2340.07	2345.85	1762.84	1413.43	1763.16	2106.72	1926.07	2422.5	2574.43	2677.27
Bacteria	Proteobacteria	Alphaproteobacteria	AY078053.1	Unclassified	sf_1	6756	NA			1	0.636	0.833	0.75	0.8	0.8	0.667	1	0.833	0.818	0.818	0.818	1	1	0.917	0.846	0.917	1	0.818	0.818	0.818		753.792	797.731	780.893	1201.47	1245.43	1309.32	1212.24	1731.83	1510.11	1281.26	952.954	762.352	1304.59	1769.68	1394.29	1404.53	979.932	1524.22
Bacteria	Proteobacteria	Alphaproteobacteria	Rhizobiales	Hyphomicrobiaceae	sf_1	6822	NA			0.878	0.912	0.938	0.911	0.91	0.887	0.925	0.937	0.911	0.873	0.897	0.897	0.939	0.938	0.963	0.951	0.927	0.927	0.912	0.914	0.914		1379.73	1495.96	1413.64	2059.15	1984.46	1913.62	2674.5	2970.22	2777.38	2657.71	2202.27	1869.04	1889.51	2166.53	2098.95	2628.9	3043.28	2994.38
Bacteria	Proteobacteria	Alphaproteobacteria	Rhizobiales	Unclassified	sf_1	6836	NA			0.917	1	1	1	0.917	0.833	0.833	0.818	0.75	0.545	0.583	0.417	0.75	0.833	0.833	0.833	0.833	0.833	0.417	0.583	0.583		1298.57	1809.65	1543.63	1377.81	1481.81	1494.85	1542.92	1766.64	1471.96	1558.06	1282.53	1202.92	1142.69	1422.2	1294.7	1434.26	1620.9	1565.81
Bacteria	Proteobacteria	Alphaproteobacteria	Rhizobiales	Unclassified	sf_1	6938	NA			0.533	0.562	0.6	0.941	0.529	0.765	0.588	0.562	0.6	0.562	0.5	0.267	0.467	0.571	0.625	0.688	0.375	0.467	0	0.267	0.286		232.363	329.718	274.316	936.057	558.714	872.881	646.042	555.23	636.424	113.974	80.4774	46.6132	208.697	293.364	347.633	233.505	117.212	132.044
Bacteria	Proteobacteria	Alphaproteobacteria	Rhizobiales	Hyphomicrobiaceae	sf_3	6943	63879	AB087717.1	Rhodoplanes sp. str. HA17	0.75	0.917	0.848	0.935	0.896	0.875	0.812	0.915	0.75	0.809	0.761	0.739	0.875	0.896	0.915	0.822	0.761	0.778	0.896	0.896	0.915		1685.47	1737.13	1783.53	2263.99	2093.77	1987.84	2418.83	2687.38	2551.28	2146.71	1775.61	1548.76	1781.88	1946.27	1804.87	2255.46	2220.69	2333.12
Bacteria	Proteobacteria	Alphaproteobacteria	Ellin329/Riz1046	Unclassified	sf_1	6945	74124	AB081581.3	Rhizobiales str. A48	0.923	1	1	1	1	1	0.923	1	1	0.917	0.846	0.917	1	1	1	1	1	1	0.923	1	1		2315.85	2248.99	2097.99	2411.84	2067.61	2612.46	2205.9	2396.71	2387.52	3152.43	2719.62	2819.35	2247.01	2163.68	2240.82	2476.73	2918.68	2721.98
Bacteria	Proteobacteria	Alphaproteobacteria	Rhizobiales	Unclassified	sf_1	6969	NA			0.714	0.857	0.905	0.909	0.952	0.783	1	1	1	0.75	0.714	0.565	0.727	0.864	0.864	0.9	0.667	0.85	0.261	0.545	0.667		631.495	878.685	897.502	1605.82	1691.09	1597.34	1487.27	1234.04	1374.27	457.147	277.2	183.446	499.751	832.623	874.72	758.235	460.399	563.526
Bacteria	Proteobacteria	Alphaproteobacteria	Rhizobiales	Hyphomicrobiaceae	sf_1	7030	NA			0.829	0.81	0.833	0.884	0.86	0.837	0.905	0.905	0.905	0.857	0.857	0.786	0.878	0.857	0.857	0.857	0.857	0.857	0.81	0.833	0.857		1903.38	1801.22	1795	2475.97	2432.93	2380.99	2786.61	2741.34	2899.27	2079.08	1638.93	1457.04	1864.24	2033.61	1849.97	2177.63	1855.32	2104.39
Bacteria	Proteobacteria	Alphaproteobacteria	Rhizobiales	Hyphomicrobiaceae	sf_1	7067	39566	AB033757.1	Blastochloris sulfoviridis str. GN1	0.932	0.944	0.959	0.972	0.972	0.945	0.986	0.986	0.972	0.931	0.944	0.944	0.959	0.959	0.986	0.973	0.959	0.946	0.959	0.946	0.946		1538.71	1639.31	1540.76	2209.67	2153.57	2062.93	2897.91	3233.04	3022.09	2886.91	2361.95	2007.38	2051.41	2326.98	2265.25	2863.28	3343.17	3286.54
Bacteria	Proteobacteria	Alphaproteobacteria	Rhizobiales	Hyphomicrobiaceae	sf_1	7076	NA			0.877	0.903	0.931	0.9	0.899	0.873	0.915	0.929	0.9	0.871	0.899	0.899	0.932	0.931	0.959	0.945	0.918	0.918	0.901	0.903	0.903		1389.73	1495.96	1422.24	2142.87	2053.6	1971.05	2726.12	3034.62	2804.36	2834.31	2324.9	1980.31	1940.98	2209.25	2144.99	2617.53	3116.14	3053.65
Bacteria	Proteobacteria	Alphaproteobacteria	Rhizobiales	Hyphomicrobiaceae	sf_1	7101	NA			0.878	0.912	0.938	0.911	0.91	0.887	0.925	0.937	0.911	0.873	0.897	0.897	0.939	0.938	0.963	0.951	0.927	0.927	0.912	0.914	0.914		1379.73	1495.96	1413.64	2059.15	1984.46	1913.62	2674.5	2970.22	2777.38	2657.71	2202.27	1869.04	1889.51	2166.53	2098.95	2628.9	3043.28	2994.38
Bacteria	Proteobacteria	Alphaproteobacteria	Rhizobiales	Hyphomicrobiaceae	sf_3	7141	70971	D25311.1	Rhodoplanes elegans str. AS130	0.836	0.973	0.889	0.986	0.986	0.904	0.903	0.944	0.847	0.859	0.855	0.843	0.945	0.958	0.973	0.901	0.861	0.847	0.903	0.945	0.918		1406.41	1545.71	1522.6	1897.05	2072.29	1797	2192.99	2498.54	2315.88	1690.82	1430.71	1103.68	1587.22	1936.77	1841.52	2530.07	2355.85	2552.5
Bacteria	Proteobacteria	Alphaproteobacteria	Ellin329/Riz1046	Unclassified	sf_1	7194	58086	AF498744.1	soil isolate Ellin362	1	1	1	0.944	0.895	0.895	0.947	0.947	0.947	0.889	0.895	0.895	0.895	0.947	0.947	1	0.895	0.895	0.895	0.895	0.944		2353.65	2327.42	2242.32	2220.35	2060.14	2109.76	2272.84	2441.97	2346.58	2668.99	2133.29	1878.06	2097.27	1945.32	2106.47	2392.77	2701.15	2553.54
Bacteria	Proteobacteria	Alphaproteobacteria	Rhizobiales	Hyphomicrobiaceae	sf_1	7213	NA			0.733	0.935	0.871	0.969	0.935	0.875	0.875	0.938	0.875	0.688	0.767	0.719	0.806	0.806	0.9	0.833	0.633	0.733	0.516	0.645	0.548		1613.2	1502.7	1358.2	2030.65	1964.84	2172.48	1901.83	2039.91	1956.73	1282.52	1232.71	1076.62	1541.37	1601.64	1752.26	1652.02	1462.51	1575.17
Bacteria	Proteobacteria	Alphaproteobacteria	Rhizobiales	Hyphomicrobiaceae	sf_3	7261	4718	AF077729.1	Rhodoplanes sp. str. Tok2tar1	0.826	0.826	0.913	0.958	0.792	1	0.75	0.958	0.833	0.591	0.619	0.476	0.826	0.833	0.833	0.958	0.364	0.652	0.409	0.636	0.682		859.411	1215.15	1133.59	1527.44	1668.67	1427.71	1409.03	1597.81	1552.91	641.258	424.103	275.169	841.34	1167.76	1181.95	724.127	359.027	534.414
Bacteria	Proteobacteria	Alphaproteobacteria	Rhizobiales	Bradyrhizobiaceae	sf_1	7264	66234	AF508112.1	Bosea thiooxidans TJ1	1	1	1	1	1	1	1	1	1	1	1	1	1	1	1	0.975	1	0.975	0.975	1	0.975		2322.52	2321.52	2202.18	2648.75	2631	2634.55	3282.64	3810.03	3448.23	3568.25	3035.15	2638.91	2507.18	2855.79	2770.73	3234.09	3685.31	3714.91
Bacteria	Proteobacteria	Alphaproteobacteria	Rhizobiales	Unclassified	sf_3	7275	83531	AY221076.1	Mammoth cave clone CCU18	1	1	1	1	1	0.902	1	0.98	1	0.961	0.96	0.961	0.98	0.961	1	0.98	1	0.98	0.922	1	0.98		1554.28	1673.04	1664.06	1661.03	1903.18	1478.07	2464.8	3036.36	2743.88	2196.81	1770.5	1402.91	1745.38	2103.87	2013.45	3043.43	3114.03	3295.9
Bacteria	Proteobacteria	Alphaproteobacteria	Rhizobiales	Unclassified	sf_1	7295	NA			0.727	1	1	1	1	1	1	1	1	0.909	0.909	0.909	1	1	1	1	0.909	0.909	0.818	0.909	0.818		484.739	661.965	587.821	1480.24	1514.51	1214.79	2145.41	1974.64	2220.97	1425.3	926.128	715.739	1018.22	1373.78	1049.48	1985.23	1834.21	1643.79
Bacteria	Proteobacteria	Alphaproteobacteria	Rhizobiales	Unclassified	sf_1	7339	NA			0.818	0.909	1	1	1	1	0.917	1	0.917	1	1	1	1	1	1	1	1	1	0.909	1	1		938.348	1234.54	1132.63	2419.86	2201.22	2160.12	2414.79	2488.96	2393.1	1695.83	1331.07	757.841	1632.14	2099.12	1962.72	2165.39	1774.02	1824.7
Bacteria	Proteobacteria	Alphaproteobacteria	Rhizobiales	Hyphomicrobiaceae	sf_1	7352	NA			0.87	0.908	0.934	0.905	0.904	0.88	0.92	0.932	0.905	0.865	0.89	0.89	0.935	0.934	0.961	0.948	0.922	0.922	0.907	0.908	0.908		1435.32	1508.61	1439.44	2057.37	2018.1	1925.11	2675.31	2989.37	2786.68	2690.28	2230.37	1927.68	1906.35	2169.38	2103.65	2625.4	3082.35	3052.61
Bacteria	Proteobacteria	Alphaproteobacteria	Unclassified	Unclassified	sf_6	7370	85551	AY221059.1	Mammoth cave clone CCM24a	0.667	0.727	0.727	1	0.917	0.833	0.75	0.667	0.667	0.636	0.583	0.583	0.667	0.833	0.833	0.833	0.75	0.75	0.583	0.667	0.667		1458.66	1608.95	1605.75	1498.94	1625.69	1568.18	2098.63	2242.68	2222.83	2825.54	2226.54	2408.85	1604.07	1735.5	1660.18	2148.77	2416.04	2401.74
Bacteria	Proteobacteria	Alphaproteobacteria	Rhizobiales	Hyphomicrobiaceae	sf_1	7392	NA			1	0.979	0.979	1	1	0.979	1	0.979	1	0.979	0.979	0.979	0.979	0.979	1	0.979	1	0.979	0.958	1	0.979		2147.97	2042.39	2000.5	2464.39	2526.36	2411.03	3369.74	3766.52	3507.78	3158.7	2525.46	2118.65	2275.08	2536.8	2407.12	3024.19	3194.28	3278.22
Bacteria	Proteobacteria	Alphaproteobacteria	Rhizobiales	Unclassified	sf_3	7544	64872	AJ412676.1	denitrifying reactor clone 92	0.73	0.973	0.833	0.973	0.973	0.919	0.811	0.892	0.73	0.778	0.743	0.743	0.917	0.972	0.972	0.794	0.75	0.722	0.865	0.919	0.892		1558.73	1625.82	1539.8	2201.65	2344.17	2254.65	2328.49	2447.19	2300.06	1700.84	1414.1	1025.49	1746.32	2048.8	1946.74	2120.78	1909.18	2101.27
Bacteria	Proteobacteria	Alphaproteobacteria	Rhizobiales	Unclassified	sf_3	7620	39556	AJ296548.1	uranium mining mill tailing clone GR-WP33-3 GR-WP33-3	0.565	0.625	0.826	0.92	0.875	0.76	0.84	0.84	0.76	0.625	0.6	0.652	0.75	0.8	0.84	0.708	0.68	0.708	0.4	0.64	0.64		450.274	616.429	561.058	1084.79	1123.03	924.123	992.856	864.175	910.906	404.544	298.916	251.11	570.876	695.91	718.755	726.751	519.533	611.353
Bacteria	Proteobacteria	Alphaproteobacteria	Unclassified	Unclassified	sf_6	6898	65465	AY102320.1	heavy metal-contaminated soil clone a13113	0.959	1	0.98	0.959	0.958	0.939	0.98	0.98	0.98	0.939	0.959	0.958	1	0.959	1	0.918	0.959	0.939	0.939	0.959	0.939		2160.2	2178.16	2026.31	2685.26	2757.13	2817.43	3302.8	3635.97	3451.95	2794.23	2094.97	1654.02	2400.49	2573.82	2582.82	2929.74	3097.14	3211.68
Bacteria	Proteobacteria	Alphaproteobacteria	Rhizobiales	Unclassified	sf_1	7173	NA			0.25	0.294	0.25	0.941	0.412	0.647	0.294	0.312	0.312	0.176	0.235	0.176	0.188	0.562	0.812	0.438	0.357	0.333	0.188	0.188	0.188		510.31	382	451.14	715.18	611.035	778.349	510.543	284.577	346.126	643.763	757.509	864.601	234.901	325.644	343.875	285.103	352.691	252.651
Bacteria	Proteobacteria	Alphaproteobacteria	Rhizobiales	Methylocystaceae	sf_3	7219	4737	M95665.1	Methylosinus sporium	1	1	1	1	1	1	1	1	1	1	1	1	1	1	1	1	1	1	1	1	1		2642.72	2613.29	2469.8	3091.39	3203.73	3232.66	3465.72	3766.52	3519.87	2298.26	1902.08	1523.2	2730.85	2994.41	2938.91	3027.69	2820.47	3198.17
Bacteria	Proteobacteria	Alphaproteobacteria	Rhizobiales	Methylocystaceae	sf_3	7640	4739	AF150804.1	Methylosinus trichosporium	1	1	1	1	1	1	1	1	1	1	1	1	1	1	1	0.968	1	0.968	0.935	0.968	0.968		2525.98	2488.48	2380.91	3116.33	3145.8	3194.67	3242.31	3450.61	3276.1	2077.83	1741.12	1404.41	2509.05	2857.69	2751	2849.28	2514.24	2908.09
Bacteria	Proteobacteria	Alphaproteobacteria	Rhizobiales	Unclassified	sf_3	6762	61190	AY080913.1	acidic forest soil clone UP8	0.929	0.945	0.929	0.964	0.926	0.927	0.945	0.911	0.911	0.927	0.927	0.909	0.945	0.929	0.929	0.911	0.929	0.911	0.893	0.893	0.929		1833.34	2048.3	1894.41	2556.12	2461.89	2495.84	3263.28	3203.45	3077.91	2816.78	2300.63	1918.66	2352.76	2634.58	2576.24	2882.52	3042.23	3065.08
Bacteria	Proteobacteria	Alphaproteobacteria	Unclassified	Unclassified	sf_6	6946	85004	AY221043.1	Mammoth cave clone CCM12a	0.81	0.952	0.952	0.8	0.8	0.75	0.913	0.957	0.826	0.87	0.87	0.783	0.909	0.909	1	0.955	0.913	0.87	0.826	0.87	0.87		2365.88	2280.2	2286.29	2773.44	2690.79	2810.36	2314.78	2518.55	2294.48	3149.93	2991.71	2908.07	2260.11	2347.86	2369.54	2428.63	2586.05	2602.41
Bacteria	Proteobacteria	Alphaproteobacteria	Rhizobiales	Unclassified	sf_1	7147	NA			0.911	0.933	0.933	0.935	0.933	0.913	0.933	0.933	0.933	0.913	0.913	0.891	0.913	0.933	0.913	0.935	0.913	0.913	0.891	0.933	0.932		2196.89	2108.17	1971.83	2357.51	2612.31	2426.93	3098.74	3302.66	3201.66	2687.77	2364.5	2066.02	2173.07	2489.33	2441.89	2844.91	2876.44	3073.4
Bacteria	Proteobacteria	Alphaproteobacteria	Rhizobiales	Beijerinckiaceae	sf_3	7153	105258	AJ563928.1	Methylocella tundrae str. Y1	1	1	1	0.983	1	0.983	1	0.984	0.984	1	1	1	1	0.984	1	0.984	1	0.984	0.984	0.967	1		2089.05	2114.92	2011.97	2437.67	2468.43	2292.64	3365.71	3538.51	3311.45	3422.97	2765.61	2408.85	2542.74	2784.59	2687.11	3254.2	3771.89	3745.06
Bacteria	Proteobacteria	Alphaproteobacteria	Rhizobiales	Unclassified	sf_1	7199	76517	AJ532683.1	uranium mill tailings clone Gitt-KF-194	0.964	0.964	0.964	1	1	0.964	1	1	1	0.964	0.964	0.964	0.964	1	1	1	0.964	0.964	0.964	0.964	1		2362.55	2409.22	2348.41	2915.05	2947.73	3151.38	3472.17	3644.68	3561.74	3018.42	2506.3	2287.06	2413.59	2755.16	2865.62	3392.38	3464.61	3591.18
Bacteria	Proteobacteria	Alphaproteobacteria	Rhizobiales	Unclassified	sf_1	7326	NA			0.375	0.6	0.909	0.818	0.545	0.455	0.455	0.455	0.364	0.273	0.273	0.222	1	0.909	0.909	1	0.818	0.909	0.364	0.455	0.455		68.9308	116.371	254.244	420.38	503.59	272.996	133.886	191.459	77.2269	61.3704	42.1548	19.5475	643.873	1026.3	821.165	766.106	444.56	800.581
Bacteria	Proteobacteria	Alphaproteobacteria	Rhizobiales	Unclassified	sf_3	7419	58103	AF498722.1	soil isolate Ellin340	0.824	0.824	0.824	0.824	0.8	0.8	1	0.972	0.829	0.778	0.824	0.8	0.8	0.8	0.853	0.857	0.8	0.829	0.771	0.771	0.8		1678.8	1827.36	1810.3	2499.12	2264.75	2476.4	2624.5	2768.32	2715.04	1981.39	1808.82	1287.13	1813.7	2135.2	2164.72	2303.56	1948.25	2279.06
Bacteria	Proteobacteria	Alphaproteobacteria	Rhizobiales	Unclassified	sf_1	7591	NA			0.931	0.966	0.931	0.931	0.897	0.867	0.9	0.871	0.9	0.931	0.9	0.9	0.9	0.9	0.967	0.933	0.9	0.9	0.9	0.9	0.931		2678.29	2491.86	2423.92	2884.77	2944.92	2857.18	3286.67	3264.37	3308.66	3129.89	2515.24	2195.33	2478.16	2896.62	2664.56	2904.38	3238.63	3315.65
Bacteria	Proteobacteria	Alphaproteobacteria	Rhizobiales	Unclassified	sf_1	7060	NA			0.81	0.9	0.952	1	1	1	0.818	0.913	0.682	0.714	0.714	0.75	0.818	0.864	0.818	1	0.696	0.739	0.714	0.909	0.857		1662.12	1841.7	1566.57	2324.56	2421.71	2547.96	1876.83	2039.91	1873.92	1323.85	1314.46	1184.88	1675.19	1780.12	1816.15	1644.15	1569.16	1722.81
Bacteria	Proteobacteria	Alphaproteobacteria	Rhizobiales	Methylobacteriaceae	sf_1	7585	4788	U58018.1	Methylobacterium thiocyanatum str. ALL/SCN-P	0.955	1	1	1	0.955	0.955	1	1	1	0.955	0.955	0.864	0.955	0.955	0.955	1	0.955	0.955	0.909	0.955	0.955		2234.69	2312.24	2245.19	3323.85	3143.93	3425.26	2707.57	2902.34	2964.4	1391.48	1001.5	739.797	2582.98	2551.99	2426.85	2705.86	2432.94	2611.77
Bacteria	Proteobacteria	Alphaproteobacteria	Rhizobiales	Methylobacteriaceae	sf_1	7004	81189	AY169421.1	Methylobacterium fujisawaense	0.955	1	0.909	1	1	0.913	1	0.957	1	0.909	0.909	0.909	0.909	0.909	0.955	0.955	0.87	0.913	0.864	0.909	0.909		2568.23	2501.98	2348.41	2695.06	2818.79	2722.89	2892.27	3124.26	3240.74	1753.44	1322.13	1096.16	2236.71	2423.82	2364.84	3056.55	2997.88	3220
Bacteria	Proteobacteria	Alphaproteobacteria	Rhizobiales	Methylobacteriaceae	sf_1	7269	4791	Z23156.1	Methylobacterium sp. str. BF10 (pink colony type) = DSM 92	0.542	0.6	0.522	0.92	0.708	0.72	0.64	0.696	0.522	0.571	0.524	0.545	0.52	0.56	0.542	0.609	0.5	0.5	0.375	0.48	0.458		618.154	752.195	761.777	1656.58	1478.07	1646.81	1271.92	1294.96	1284.94	837.894	643.819	427.037	674.757	802.243	872.841	1113.3	878.56	995.008
Bacteria	Proteobacteria	Alphaproteobacteria	Rhizobiales	Methylobacteriaceae	sf_1	7611	26317	AJ400919.1	Methylobacterium mesophilicum str. JCM 2829	0.2	0.5	0	0.5	0.636	0.364	1	0.917	0.727	0	0	0	0	0	0.273	0.364	0	0.083	0	0	0		48.9186	95.2893	10.5139	97.9699	118.657	63.6108	1238.85	1620.44	214.933	2.50491	1.27742	1.50365	7.4869	21.8362	35.7028	46.3511	34.8467	25.9929
Bacteria	Proteobacteria	Alphaproteobacteria	Rhizobiales	Methylobacteriaceae	sf_1	7593	4807	D32226.1	Methylobacterium organophilum str. JCM 2833	0.333	0.429	0.4	0.75	0.55	0.35	0.95	0.75	0.263	0.3	0.2	0	0.2	0.45	0.579	0.842	0.429	0.4	0.111	0.556	0.5		80.0487	199.854	115.653	166.549	148.554	134.289	413.757	181.016	68.8529	33.8163	28.1032	15.0365	53.3442	112.029	99.5921	183.655	143.611	112.289
Bacteria	Proteobacteria	Alphaproteobacteria	Rhizobiales	Unclassified	sf_1	7143	47211	AF288309.1	Bosea massiliensis str. 63287	0.842	0.895	0.789	0.947	0.895	0.842	1	0.947	1	1	1	0.789	1	1	1	1	1	1	0.789	1	0.947		838.287	942.773	955.806	1805.32	1271.59	1656.53	1836.5	1855.41	1883.22	978.169	756.232	470.643	1032.26	1294.03	1282.48	1499.85	1070.75	1195.67
Bacteria	Proteobacteria	Alphaproteobacteria	Rhizobiales	Bradyrhizobiaceae	sf_1	7029	NA			1	1	1	1	1	1	1	1	1	1	1	1	1	1	1	0.978	1	0.978	0.956	1	0.978		3608.86	3062.75	3083.43	3832.4	3830.64	4263.69	3832.7	3638.59	3678.05	3024.68	2835.87	2822.36	3199.71	3184.29	3134.33	2930.62	3174.22	3232.48
Bacteria	Proteobacteria	Alphaproteobacteria	Rhizobiales	Bradyrhizobiaceae	sf_1	7403	77914	AB099659.1	Oligotropha carboxidovorans str. S23	1	1	1	1	1	1	1	1	1	1	1	1	1	1	1	0.947	1	0.947	0.895	1	0.947		2603.81	2628.47	2596.92	3949.08	3616.69	4419.18	3432.65	3445.39	3247.25	1824.83	1603.16	1225.48	2423.88	2806.42	2893.81	2356.04	1644.13	2000.41
Bacteria	Proteobacteria	Alphaproteobacteria	Rhizobiales	Bradyrhizobiaceae	sf_1	7078	4832	M69186.1	Afipia clevelandensis	0.909	0.864	0.9	0.957	0.818	0.957	0.864	0.913	0.773	0.85	0.762	0.682	0.81	0.857	0.952	0.9	0.714	0.75	0.545	0.75	0.714		1368.61	1513.67	1557.01	2584.62	2138.62	2853.65	2161.54	1702.24	1719.46	812.845	743.458	538.308	1532.01	1684.23	1924.2	1237.49	1191.12	1148.89
Bacteria	Proteobacteria	Alphaproteobacteria	Rhizobiales	Bradyrhizobiaceae	sf_1	6927	4843	L11663.1	Nitrobacter hamburgensis str. X14	1	1	1	1	1	1	1	1	1	1	1	1	1	1	1	0.944	1	0.944	0.889	1	0.944		2901.76	2857.83	2781.39	4014.98	3783	4610.01	3506.05	3625.53	3307.73	2030.23	1810.1	1502.15	2672.82	3085.55	3073.26	2323.68	1809.92	2121.02
Bacteria	Proteobacteria	Alphaproteobacteria	Rhizobiales	Bradyrhizobiaceae	sf_1	7006	29702	AY055794.1	Nitrobacter sp. str. KB215	0.688	0.833	0.647	0.85	0.722	0.895	0.947	0.833	0.882	0.75	0.706	0.688	0.667	0.647	0.938	0.812	0.579	0.688	0.412	0.688	0.647		521.428	568.362	531.428	1132.89	700.728	1165.31	808.964	688.381	866.244	847.914	761.341	805.958	630.771	620.907	816.468	912.156	804.643	880.639
Bacteria	Proteobacteria	Alphaproteobacteria	Rhizobiales	Bradyrhizobiaceae	sf_1	7438	56503	AY055798.1	Nitrobacter sp. str. KB212	1	0.929	0.929	0.929	1	0.929	1	1	1	0.857	0.857	0.786	1	1	0.929	0.923	0.786	0.786	0.714	0.857	0.857		2019.01	2008.66	1912.57	2684.37	2690.79	3015.33	2309.94	2508.11	2401.48	1539.27	1273.59	1228.48	1924.13	1979.5	2130.9	1820.81	1428.72	1655.23
Bacteria	Proteobacteria	Alphaproteobacteria	Rhizobiales	Bradyrhizobiaceae	sf_1	6768	4850	M59068.1	Rhodopseudomonas palustris str. GH	1	1	1	0.97	0.97	0.97	1	1	1	1	0.97	0.939	0.97	0.97	0.97	0.97	0.97	0.939	0.939	1	0.97		2210.23	2398.25	2317.83	3277.54	2996.31	3535.7	2832.58	2990.24	2824.83	1821.07	1431.99	1240.51	2217.99	2468.44	2429.67	2127.78	1733.89	2018.09
Bacteria	Proteobacteria	Alphaproteobacteria	Rhizobiales	Bradyrhizobiaceae	sf_1	6799	4865	D12700.1	Rhodopseudomonas palustris str. ATCC 17001	1	1	1	0.967	0.967	0.967	1	1	1	1	0.967	0.933	0.967	0.967	0.967	0.967	0.967	0.933	0.933	1	0.967		2248.03	2444.63	2370.4	3331.87	3079.46	3611.68	2885.01	3032.01	2866.7	1857.39	1438.37	1273.59	2267.59	2525.4	2478.53	2191.62	1764.51	2081.51
Bacteria	Proteobacteria	Alphaproteobacteria	Rhizobiales	Bradyrhizobiaceae	sf_1	7316	NA			1	1	1	1	1	1	1	1	1	1	1	1	1	1	1	0.955	1	0.955	0.909	1	0.955		2589.35	2606.54	2539.58	3779.86	3454.12	4197.43	3242.31	3377.51	3131.88	1874.93	1640.21	1374.34	2412.65	2769.4	2787.64	2281.7	1760.29	2011.85
Bacteria	Proteobacteria	Alphaproteobacteria	Rhizobiales	Bradyrhizobiaceae	sf_1	7333	4914	U87768.1	Afipia genosp. 4 str. G3644	1	1	1	1	1	1	1	1	1	1	1	1	1	1	1	0.955	1	0.955	0.909	1	0.955		2589.35	2606.54	2539.58	3779.86	3454.12	4197.43	3242.31	3377.51	3131.88	1874.93	1640.21	1374.34	2412.65	2769.4	2787.64	2281.7	1760.29	2011.85
Bacteria	Proteobacteria	Alphaproteobacteria	Rhizobiales	Unclassified	sf_1	7557	47708	AJ318194.1	Waste-gas biofilter clone BIvi26	0.182	0.417	0.333	1	1	0.917	0.667	0.833	0.667	0.182	0.167	0.091	0.182	0.364	0.5	0.2	0.1	0.091	0.1	0.1	0.111		36.689	92.7594	70.7296	1539.02	353.167	1408.27	182.279	141.853	149.802	25.0491	15.329	10.5256	62.7028	96.8387	107.109	36.7311	20.0633	19.7546
Bacteria	Proteobacteria	Alphaproteobacteria	Rhizobiales	Bradyrhizobiaceae	sf_1	6941	63890	AB087719.1	Rhodopseudomonas rhenobacensis str. Klemme Rb	1	1	1	1	1	1	1	1	1	1	1	1	1	1	1	0.938	1	0.938	0.875	1	0.938		2122.4	2394.04	2389.51	3496.63	2964.55	3679.71	2796.29	2961.52	2871.35	1278.76	1019.38	720.25	1932.56	2328.88	2551.81	1735.98	1114.04	1300.68
Bacteria	Proteobacteria	Alphaproteobacteria	Rhizobiales	Bradyrhizobiaceae	sf_1	7087	61020	AF530468.1	Bradyrhizobium japonicum HA1	1	1	1	1	1	1	1	1	1	1	1	1	1	1	1	0.958	1	0.958	0.917	1	0.958		2590.46	2604.01	2548.18	3774.51	3461.59	4215.1	3305.22	3445.39	3195.15	1937.55	1638.93	1348.78	2429.5	2791.23	2791.4	2336.8	1820.48	2151.17
Bacteria	Proteobacteria	Alphaproteobacteria	Rhizobiales	Bradyrhizobiaceae	sf_1	7398	69453	AF208514.1	Bradyrhizobium japonicum str. USDA 38	1	1	1	1	1	1	1	1	1	1	1	1	1	1	1	0.957	1	0.957	0.913	1	0.957		2603.81	2606.54	2544.36	3784.31	3460.66	4210.68	3261.67	3390.56	3144.9	1874.93	1628.71	1354.79	2413.59	2778.89	2797.04	2265.96	1734.94	2002.49
Bacteria	Proteobacteria	Alphaproteobacteria	Rhizobiales	Bradyrhizobiaceae	sf_1	6942	45827	AF417551.1	Bradyrhizobium japonicum str. DASA37026	0.65	0.75	0.789	0.95	0.75	0.75	0.9	0.8	0.7	0.526	0.526	0.5	0.632	0.737	0.778	0.65	0.526	0.6	0.389	0.632	0.632		252.376	461.267	484.594	871.041	531.619	660.845	701.694	565.673	534.075	222.937	203.11	168.409	306.027	497.485	475.412	276.358	212.248	251.611
Bacteria	Proteobacteria	Alphaproteobacteria	Rhizobiales	Bradyrhizobiaceae	sf_1	6636	4946	U35000.3	Bradyrhizobium elkanii str. USDA 76	1	1	1	1	1	1	1	1	1	1	1	1	1	1	1	0.976	1	0.976	0.951	1	0.976		2788.36	2635.21	2570.16	3537.6	3427.03	3825.48	3459.27	3718.65	3439.86	3084.8	2690.24	2641.92	2537.12	2788.39	2869.38	2616.65	2766.62	2697.02
Bacteria	Proteobacteria	Alphaproteobacteria	Rhizobiales	Bradyrhizobiaceae	sf_1	6867	65458	AY102327.1	heavy metal-contaminated soil clone a13131	0.976	1	0.976	0.976	1	0.976	0.976	0.976	0.976	0.976	1	1	1	0.976	1	0.952	1	0.976	0.952	1	0.976		2957.35	2829.16	2813.89	3509.99	3552.22	3896.16	3627.03	3914.46	3813.89	2596.34	2051.53	1805.89	2749.56	2993.46	2942.67	2962.1	2946.13	3048.45
Bacteria	Proteobacteria	Alphaproteobacteria	Rhizobiales	Bradyrhizobiaceae	sf_1	6887	49293	AB067729.1	Bradyrhizobium str. YB2	1	1	1	1	1	1	1	1	1	1	1	1	1	1	1	0.955	1	0.955	0.909	1	0.955		2699.42	2561.85	2634.2	3639.13	3221.48	3758.34	3527.83	3834.4	3581.28	3316.51	2561.22	2422.39	2598.89	2854.84	2847.77	2662.13	3002.1	2846.74
Bacteria	Proteobacteria	Alphaproteobacteria	Rhizobiales	Bradyrhizobiaceae	sf_1	7044	4965	U87765.1	Afipia genosp. 2 str. G4438	1	1	1	1	1	1	1	1	1	1	1	1	1	1	1	0.974	1	0.974	0.949	1	0.974		2760.57	2609.91	2517.59	3402.23	3359.76	3702.68	3515.73	3760.42	3564.53	3005.9	2662.14	2593.8	2562.39	2772.25	2878.78	2801.18	3002.1	2940.32
Bacteria	Proteobacteria	Alphaproteobacteria	Rhizobiales	Bradyrhizobiaceae	sf_1	7096	NA			0.914	0.943	0.914	0.971	0.971	0.943	0.971	0.941	0.941	0.912	0.941	0.882	0.943	0.941	0.971	1	0.943	0.943	0.667	0.941	0.912		1096.22	1364.41	1286.51	2516.04	2483.38	2570.94	2204.29	2043.39	2143.75	1067.09	881.419	595.447	1298.98	1780.12	1735.35	2134.78	1425.55	1707.21
Bacteria	Proteobacteria	Alphaproteobacteria	Rhizobiales	Bradyrhizobiaceae	sf_1	7126	75549	AJ534670.1	ground water deep-well injection disposal site radioactive wastes Tomsk-7 clone S15A-MN96 proteobacterium	0.955	1	1	1	1	1	1	1	1	0.955	0.955	0.909	1	1	1	0.955	0.909	0.909	0.864	0.909	0.909		2280.28	2292.84	2211.73	2994.32	2843.09	3165.52	3159.23	3515.88	3178.4	2878.15	2314.68	1998.36	2454.77	2732.37	2588.46	2607.91	2821.53	2915.36
Bacteria	Proteobacteria	Alphaproteobacteria	Rhizobiales	Bradyrhizobiaceae	sf_1	7328	45478	AF229858.1	Bradyrhizobium sp. str. 2FB3	0.739	0.87	0.864	0.957	0.955	0.957	0.87	0.826	0.826	0.81	0.81	0.762	0.783	0.783	0.87	0.826	0.773	0.739	0.591	0.714	0.7		549.223	833.992	815.302	1523.88	1234.22	1610.59	1393.71	1070.43	1184.46	676.327	651.483	488.687	632.643	788.002	887.873	918.277	724.39	727.801
Bacteria	Proteobacteria	Alphaproteobacteria	Rhizobiales	Bradyrhizobiaceae	sf_1	7390	4972	U87781.1	Afipia genosp. 10 str. G8996	1	1	1	1	1	1	1	1	1	1	1	1	1	1	1	0.944	1	0.944	0.889	1	0.944		2224.69	2356.93	2348.41	3530.48	3110.3	3848.45	2969.7	3144.27	2873.21	1707.1	1431.99	1300.66	2154.36	2442.8	2506.72	2195.12	1782.46	2068
Bacteria	Proteobacteria	Alphaproteobacteria	Rhizobiales	Bradyrhizobiaceae	sf_1	7477	111950	AY904744.1	Bradyrhizobium elkanii str. SEMIA 6028	1	1	1	1	1	1	1	1	1	1	1	1	1	1	1	0.957	1	0.957	0.957	1	0.957		3164.15	2960.71	2901.83	3947.29	3734.41	4360.87	3904.48	4231.24	3913.45	3258.89	2719.62	2455.47	3020.96	3311.51	3292.18	2935.86	3183.72	3147.22
Bacteria	Proteobacteria	Alphaproteobacteria	Rhizobiales	Bradyrhizobiaceae	sf_1	7522	59954	AF509906.1	Bradyrhizobium sp. str. KKI14	1	1	1	1	1	1	1	1	1	1	1	1	1	1	1	0.976	1	0.976	0.951	1	0.976		2788.36	2635.21	2570.16	3537.6	3427.03	3825.48	3459.27	3718.65	3439.86	3084.8	2690.24	2641.92	2537.12	2788.39	2869.38	2616.65	2766.62	2697.02
Bacteria	Proteobacteria	Alphaproteobacteria	Rhizobiales	Bradyrhizobiaceae	sf_1	6878	61022	AF530467.1	Bradyrhizobium japonicum SD5	1	1	1	1	1	1	1	1	1	1	1	1	1	1	1	0.947	1	0.947	0.947	1	0.947		2825.05	2740.62	2726.91	3979.36	3663.4	4412.11	3440.72	3568.09	3283.54	2089.1	1826.71	1577.33	2538.99	2939.34	2965.22	2537.94	1977.82	2292.57
Bacteria	Proteobacteria	Alphaproteobacteria	Rhizobiales	Bradyrhizobiaceae	sf_1	6917	4938	D11345.1	Bradyrhizobium japonicum str. IAM 12608	1	1	1	1	1	1	1	1	1	1	1	1	1	1	1	0.947	1	0.947	0.895	1	0.947		2868.41	2839.28	2771.84	3989.15	3766.18	4592.34	3548.8	3682.97	3362.63	2101.62	1812.66	1484.11	2677.5	3082.7	3050.71	2412.01	1916.57	2306.09
Bacteria	Proteobacteria	Alphaproteobacteria	Rhizobiales	Bradyrhizobiaceae	sf_1	7353	82205	AY216437.1	temperate estuarine mud clone HC65	1	1	1	1	1	1	1	1	1	1	1	1	1	0.833	1	1	1	1	1	1	1		2563.78	2472.46	2274.82	2569.48	2790.76	2631.01	3279.41	3419.28	3495.68	2727.85	2482.02	2539.67	2215.19	2401.03	2472.89	2710.23	3054.9	2741.73
Bacteria	Proteobacteria	Alphaproteobacteria	Rhizobiales	Phyllobacteriaceae	sf_1	6857	81838	AY195844.1	Mesorhizobium mediterraneum str. PECA20	1	0.988	1	1	0.988	1	1	1	1	0.988	1	0.988	1	0.988	1	1	1	1	1	1	1		2107.95	1986.74	2028.22	2333.46	2316.14	2301.47	3643.16	4072.85	3843.67	4094.28	3279.13	2891.53	2662.53	2898.52	2823.34	3457.1	4294.6	4198.37
Bacteria	Proteobacteria	Alphaproteobacteria	Rhizobiales	Unclassified	sf_1	6899	NA			0.962	0.962	0.981	0.943	0.96	0.943	0.962	0.962	0.962	0.981	0.962	0.962	0.962	0.962	0.962	0.962	0.962	0.943	0.981	0.962	0.981		1715.49	1720.27	1626.78	1815.11	1967.64	1635.33	3105.2	3227.82	2988.59	3265.16	2659.59	2288.56	2308.77	2561.48	2543.36	3262.95	3808.85	3619.25
Bacteria	Proteobacteria	Alphaproteobacteria	Rhizobiales	Unclassified	sf_1	7323	NA			0.682	0.913	0.864	0.955	0.955	0.773	0.955	0.913	0.909	0.905	0.905	0.727	0.696	0.955	0.833	0.87	0.708	0.826	0.652	0.818	0.81		1361.94	1416.69	1315.19	1960.29	1896.64	2161.88	2320.43	2171.32	2222.83	1533.01	1347.68	981.886	1366.36	1633.92	1596.29	1746.48	1634.63	1793.51
Bacteria	Proteobacteria	Alphaproteobacteria	Unclassified	Unclassified	sf_6	6665	49166	AF143830.1	hydrocarbon-degrading consortium clone 4-Org2-22	0.92	0.92	0.92	0.96	0.96	0.92	0.958	0.885	0.923	0.92	0.923	0.92	0.923	0.923	0.923	0.885	0.923	0.923	0.885	0.962	0.962		1789.98	1815.56	1908.74	2283.59	2109.66	1982.54	3034.22	3028.53	2986.73	3270.17	2685.13	2494.56	2200.21	2570.02	2318.81	2959.48	2968.31	3206.48
Bacteria	Proteobacteria	Alphaproteobacteria	Rhizobiales	Phyllobacteriaceae	sf_1	6673	60695	AF534573.1	Nitratireductor aquibiodomus str. NL21	0.857	0.786	0.929	0.812	0.857	0.929	0.867	0.875	0.875	0.867	0.938	0.812	0.929	1	0.933	0.875	0.938	0.938	0.933	0.812	0.933		2004.55	1967.34	2010.06	2149.99	2287.18	2544.43	2717.25	2878.84	2749.46	2067.81	1516.3	1263.07	2293.8	2380.14	2176.93	2530.07	2446.66	2699.1
Bacteria	Proteobacteria	Alphaproteobacteria	Rhizobiales	Phyllobacteriaceae	sf_1	6692	108926	AY786080.1	Phyllobacterium trifolii str. PETP02	0.962	0.962	0.981	0.991	0.971	0.991	1	0.991	0.991	0.99	1	0.962	0.991	1	1	0.991	1	0.991	0.981	0.981	1		1615.43	1592.93	1635.38	1780.38	1929.34	1637.98	3059.22	3350.53	3147.7	3367.86	2842.26	2542.68	2206.76	2503.57	2422.16	3153.63	3675.8	3622.37
Bacteria	Proteobacteria	Alphaproteobacteria	Consistiales	Unclassified	sf_4	6810	68974	AY033325.1	marine bacterioplankton clone MB13F01	0.952	1	1	0.955	0.952	0.909	0.955	1	1	1	1	1	0.952	1	1	1	0.909	1	0.905	0.952	0.952		2102.39	1890.61	1780.67	1970.98	2033.98	2062.05	2571.26	3023.31	3004.41	3319.01	2978.94	2703.57	2266.66	2369.7	2465.38	3067.92	3092.91	3398.83
Bacteria	Proteobacteria	Alphaproteobacteria	Rhizobiales	Phyllobacteriaceae	sf_1	6854	NA			0.381	0.429	0.6	0.75	0.737	0.45	0.762	0.909	0.818	0.571	0.571	0.476	0.55	0.526	0.714	0.909	0.727	0.773	0.444	0.526	0.611		125.632	216.72	427.245	198.612	282.16	213.803	1670.35	1580.4	1650.61	1312.58	1058.98	763.856	777.702	964.59	851.231	1742.1	1632.52	1815.34
Bacteria	Proteobacteria	Alphaproteobacteria	Unclassified	Unclassified	sf_6	6858	25420	AF245619.1	algal bloom clone NAC1-6	0.683	0.8	0.833	0.78	0.8	0.714	0.85	0.81	0.85	0.725	0.721	0.585	0.786	0.81	0.857	0.878	0.767	0.786	0.628	0.75	0.721		1240.75	1258.16	1214.83	1594.24	1462.19	1482.48	1874.41	1756.2	1925.09	1848.63	1421.77	1404.41	1323.31	1391.82	1423.42	1762.22	1817.31	1807.03
Bacteria	Proteobacteria	Alphaproteobacteria	Rhizobiales	Phyllobacteriaceae	sf_1	6916	83392	AJ441009.1	lake microbial mat isolate str. R-9219	0.953	0.988	0.988	0.977	0.977	0.953	1	1	1	0.976	1	0.953	0.977	1	1	1	1	1	1	0.988	0.988		1430.87	1477.41	1605.75	2062.71	1976.99	1962.22	3003.57	3505.43	3217.48	3181.24	2714.51	2305.1	2101.95	2400.08	2373.3	3272.57	3808.85	3782.49
Bacteria	Proteobacteria	Alphaproteobacteria	Rhizobiales	Phyllobacteriaceae	sf_1	6962	5114	AJ132378.1	Defluvibacter lusatiensis str. DSM11099T	0.5	0.909	0.909	0.727	0.667	0.667	0.818	0.818	0.727	0.75	0.833	0.5	0.833	0.833	0.909	0.917	0.917	0.917	0.75	0.833	0.833		250.152	388.746	603.113	549.522	444.729	420.538	1388.06	1596.94	1573.38	1073.36	1028.32	639.053	1016.35	1200.99	1345.43	2389.27	2504.74	2770.84
Bacteria	Proteobacteria	Alphaproteobacteria	Rhizobiales	Phyllobacteriaceae	sf_1	6966	5146	AF041447.1	Mesorhizobium tianshanense str. -1BS; USDA 3592	0.879	0.917	0.992	0.932	0.91	0.91	1	1	1	0.993	1	0.978	0.993	0.993	1	1	1	1	0.985	0.993	1		1562.06	1503.55	1594.28	1832.04	1822.83	1755.48	3172.95	3563.74	3343.09	3426.72	2715.79	2291.57	2159.03	2441.86	2288.74	3053.05	3605.05	3582.86
Bacteria	Proteobacteria	Alphaproteobacteria	Unclassified	Unclassified	sf_6	6986	60654	AF406518.1	bacterioplankton clone AEGEAN_167	0.857	0.9	0.952	0.9	0.75	0.6	0.947	0.947	0.947	0.55	0.6	0.55	0.8	1	1	0.684	0.45	0.526	0.611	0.526	0.632		1707.7	1752.31	1706.11	1200.58	1164.14	1092.87	1488.88	1610.86	1626.42	1226.16	1027.04	947.301	1117.42	1250.36	1293.76	1315.32	1345.3	1408.82
Bacteria	Proteobacteria	Alphaproteobacteria	Rhizobiales	Phyllobacteriaceae	sf_1	7009	NA			1	0.923	1	0.923	1	0.857	0.929	0.857	0.929	0.929	0.929	0.929	0.929	0.857	0.923	1	0.857	0.929	0.929	0.929	0.929		1754.4	1863.62	1894.41	2469.73	2707.61	2229.91	3072.13	3315.72	3133.74	3163.71	2572.72	2100.6	1926	2357.36	2287.8	2662.13	2728.6	2769.8
Bacteria	Proteobacteria	Alphaproteobacteria	Rhizobiales	Unclassified	sf_1	7039	NA			0.944	0.944	1	0.944	0.944	0.944	0.944	1	1	0.944	1	0.895	1	1	1	1	1	1	1	1	1		2638.27	2425.24	2472.67	2547.22	2588.02	2642.5	3223.76	3497.6	3370.07	3711.03	3335.34	2927.61	3120.17	3087.45	3060.11	3070.54	3419.2	3338.53
Bacteria	Proteobacteria	Alphaproteobacteria	Rhizobiales	Phyllobacteriaceae	sf_1	7139	5153	U50164.1	Mesorhizobium loti str. R8CS USDA 3467	0.887	0.924	1	0.915	0.915	0.887	1	1	1	0.991	1	0.991	1	0.991	1	0.991	1	1	1	1	1		1643.22	1592.93	1670.75	1910.41	1877.95	1808.49	3442.33	3906.63	3659.44	3722.3	2847.37	2332.17	2298.48	2595.66	2428.73	3235.83	3837.36	3837.59
Bacteria	Proteobacteria	Alphaproteobacteria	Rhizobiales	Phyllobacteriaceae	sf_1	7216	5135	D88524.1	Ahrensia kielensis str. IAM12618	1	1	1	1	1	1	1	1	1	1	1	1	1	1	1	1	1	1	1	1	1		2251.37	2212.73	2372.31	2468.84	2686.12	2339.46	3557.67	4031.95	4013.94	3470.56	2616.15	2314.12	2513.73	3090.3	2791.4	3490.33	3610.33	3695.15
Bacteria	Proteobacteria	Alphaproteobacteria	Unclassified	Unclassified	sf_6	7252	60656	AF406516.1	bacterioplankton clone AEGEAN_108	0.75	0.8	0.75	0.933	0.933	0.933	0.933	0.875	0.875	0.733	0.625	0.6	0.714	0.786	0.857	0.933	0.8	0.933	0.733	0.733	0.667		1204.07	1402.35	1379.23	1377.81	1166.01	1234.23	1845.37	2107.79	2046.98	2008.94	1568.67	1365.32	1597.52	1916.84	1751.32	2105.04	1798.3	1904.76
Bacteria	Proteobacteria	Alphaproteobacteria	Fulvimarina	Unclassified	sf_1	7281	77907	AY178860.1	Fulvimarina pelagi str. HTCC2506	0.789	0.895	0.947	0.895	0.895	0.789	0.895	0.947	0.842	0.833	0.889	0.889	1	0.947	1	1	0.833	0.944	0.833	0.947	0.947		1416.42	1377.06	1381.14	1607.6	1869.54	1678.62	2314.78	2193.94	2666.66	1660.76	1465.2	1587.86	1152.98	1415.55	1560.59	2590.42	2724.38	2698.06
Bacteria	Proteobacteria	Alphaproteobacteria	Unclassified	Unclassified	sf_6	7312	NA			1	1	1	1	1	1	1	1	1	1	1	1	1	1	1	1	1	1	0.941	1	1		1943.4	1819.77	1812.21	2855.38	2428.26	2853.65	2672.89	2734.38	2934.62	2218.1	1977.44	1951.74	2269.47	2050.7	2032.24	2151.39	2234.41	2026.41
Bacteria	Proteobacteria	Alphaproteobacteria	Rhizobiales	Phyllobacteriaceae	sf_1	7379	5118	AJ011330.1	Phyllobacterium myrsinacearum HM35	0.958	0.979	1	1	0.968	0.99	1	0.99	0.99	0.979	0.99	0.938	1	0.979	1	1	0.99	1	0.979	1	1		1409.75	1499.33	1602.89	1782.16	1882.62	1660.06	3001.96	3360.97	3171.89	3369.11	2847.37	2512.6	2138.45	2495.97	2435.31	3266.44	3803.57	3797.04
Bacteria	Proteobacteria	Alphaproteobacteria	Rhizobiales	Phyllobacteriaceae	sf_1	7381	5107	AJ011759.1	Aminobacter aminovorans str. DSM7048T	0.986	0.972	1	0.986	0.972	0.986	0.986	0.986	0.986	0.958	1	0.958	0.986	0.986	1	0.972	0.986	0.986	0.986	0.986	1		1749.95	1752.31	1870.51	2125.95	2007.82	2109.76	3509.27	3907.5	3778.54	3689.74	3176.94	2786.27	2395.81	2646.93	2653.28	3301.43	3939.79	3919.73
Bacteria	Proteobacteria	Alphaproteobacteria	Rhizobiales	Phyllobacteriaceae	sf_1	7416	39227	AF323256.1	bioreactor processing inorganic sulfide and mercaptans isolate str. B1G-2 B1G-2	0.72	0.8	0.8	0.87	0.783	0.708	0.84	0.923	0.84	0.84	0.808	0.8	0.75	0.87	0.833	0.84	0.731	0.808	0.76	0.84	0.913		401.355	629.921	572.528	848.775	645.604	767.747	1537.27	1234.91	1476.62	1336.37	986.167	772.878	966.746	1086.11	1099.27	1518.22	1672.64	1561.65
Bacteria	Proteobacteria	Alphaproteobacteria	Rhizobiales	Phyllobacteriaceae	sf_1	7497	38141	AJ294416.1	Pseudaminobacter salicylatoxidans str. KTC001	1	1	1	1	1	1	1	1	1	1	1	1	1	1	1	1	1	1	1	1	1		2146.86	2032.28	2132.4	2271.12	2248.87	2338.58	3659.29	4007.58	3879.96	4119.33	3501.4	3093.01	2611.99	2904.21	2944.54	3391.5	4173.16	4042.42
Bacteria	Proteobacteria	Alphaproteobacteria	Unclassified	Unclassified	sf_6	7520	NA			0.481	0.444	0.6	0.963	0.679	0.926	0.731	0.708	0.625	0.565	0.542	0.5	0.56	0.577	0.63	0.643	0.577	0.625	0.519	0.56	0.538		410.249	507.647	627.009	1042.04	1063.24	893.201	1495.33	1958.1	1812.51	1424.04	977.225	697.695	809.521	1050.99	981.828	1402.78	1505.8	1607.4
Bacteria	Proteobacteria	Alphaproteobacteria	Rhizobiales	Phyllobacteriaceae	sf_1	7543	73511	AJ318199.1	Waste-gas biofilter clone BIwii1	0.846	0.846	1	1	0.846	0.917	0.917	0.923	1	0.917	0.923	0.846	0.846	1	1	0.917	1	1	1	1	1		1206.29	1463.91	1556.05	1767.91	1924.67	1731.63	4066.6	3732.57	4344.25	3673.46	2823.1	2357.73	2066.38	2849.15	2586.58	3886.5	4454.05	4598.66
Bacteria	Proteobacteria	Alphaproteobacteria	Rhizobiales	Phyllobacteriaceae	sf_1	6876	5163	AF003376.1	Rhizobium sp. str. SH2672	0.136	0.318	0.727	0.455	0.455	0.364	0.909	0.909	0.909	0.81	0.762	0.667	0.591	0.773	0.727	0.864	0.818	0.818	0.8	0.85	0.85		80.0487	134.08	216.968	275.206	307.386	256.21	1289.66	1171.38	1456.15	944.353	629.767	381.928	423.01	549.702	517.691	1239.24	1066.52	1072.99
Bacteria	Proteobacteria	Alphaproteobacteria	Rhizobiales	Brucellaceae	sf_1	6757	108389	AY776289.1	Ochrobactrum anthropi str. ESC1	0.857	0.873	0.933	0.911	0.871	0.851	0.96	0.974	0.974	0.939	0.94	0.92	0.922	0.954	0.961	0.98	0.961	0.967	0.914	0.954	0.954		1255.21	1264.9	1329.53	1884.58	1786.39	1721.91	2557.55	2845.77	2615.48	2580.06	2074.53	1781.83	1751.93	2076.34	1967.41	2809.05	3109.81	3159.7
Bacteria	Proteobacteria	Alphaproteobacteria	Rhizobiales	Brucellaceae	sf_1	6981	76582	AJ519939.1	Ochrobactrum gallinifaecis str. Iso 196	0.864	0.896	0.984	0.888	0.895	0.848	0.984	0.976	0.976	0.968	0.992	0.968	0.984	0.984	0.984	0.992	0.984	0.976	0.976	0.984	0.992		1423.09	1462.23	1579.95	1805.32	1755.56	1772.27	2849.52	3235.65	2924.39	3062.26	2648.09	2306.6	2046.73	2364.95	2278.41	3199.98	3597.66	3603.66
Bacteria	Proteobacteria	Alphaproteobacteria	Rhizobiales	Brucellaceae	sf_1	6995	NA			0.936	0.928	0.964	0.955	0.945	0.955	0.982	0.973	0.973	0.963	0.973	0.936	0.964	0.973	0.973	0.991	0.982	0.973	0.946	0.964	0.982		1506.47	1495.11	1572.3	1961.18	1951.76	1906.56	2566.42	2804	2558.72	2745.39	2424.54	2183.3	1943.79	2245.33	2201.36	2997.08	3362.18	3310.46
Bacteria	Proteobacteria	Alphaproteobacteria	Rhizobiales	Rhizobiaceae	sf_1	7051	5171	D12786.1	Mycoplana dimorpha str. IAM 13154	0.987	1	1	1	1	0.987	1	1	1	0.974	1	0.987	1	0.987	1	1	1	1	1	1	1		1804.43	1781.82	1866.69	2459.93	2279.7	2335.05	3144.72	3636.85	3316.11	3454.28	2948.28	2548.69	2381.77	2645.03	2581.88	3403.75	4101.36	4104.8
Bacteria	Proteobacteria	Alphaproteobacteria	Ellin329/Riz1046	Unclassified	sf_1	7182	58110	AF498714.1	soil isolate Ellin332	1	1	1	0.947	0.9	0.85	0.95	0.95	0.95	0.895	0.9	0.85	0.85	0.95	0.95	1	0.9	0.9	0.7	0.8	0.789		1648.78	1886.39	1762.51	1844.51	1617.28	1676.85	1713.1	1730.09	1710.16	2140.45	1939.12	1769.8	1428.13	1327.26	1500.46	1781.46	1979.93	1878.77
Bacteria	Proteobacteria	Alphaproteobacteria	Rhizobiales	Unclassified	sf_1	6789	5207	X74915.1	Shinella zoogloeoides str. ATCC 19623	0.945	0.967	0.978	0.956	0.978	0.944	0.989	1	0.989	0.978	0.978	0.957	0.978	0.967	0.978	1	0.989	1	0.967	0.978	0.967		1629.88	1641	1719.49	2158.9	2070.42	2022.29	3126.17	3581.15	3301.22	3374.12	2832.04	2414.87	2201.15	2464.64	2384.57	3248.08	3762.39	3850.07
Bacteria	Proteobacteria	Alphaproteobacteria	Rhizobiales	Rhizobiaceae	sf_1	6683	5217	D14516.1	Sinorhizobium fredii str. ATCC35423	0.979	0.99	1	1	0.99	0.979	1	1	1	0.98	1	0.99	1	0.99	1	1	1	1	1	1	1		1664.35	1677.26	1789.27	2166.02	2005.95	2070	3089.87	3605.52	3302.15	3303.98	2814.15	2399.83	2276.95	2553.88	2491.68	3354.77	3977.81	3998.75
Bacteria	Proteobacteria	Alphaproteobacteria	Rhizobiales	Rhizobiaceae	sf_1	6725	64021	AL591782.1	Sinorhizobium meliloti str. 1021	0.429	0.643	0.769	0.786	0.769	0.571	0.867	0.857	0.786	0.857	0.8	0.714	0.733	0.786	0.875	0.933	0.938	0.875	0.688	0.812	0.929		67.819	168.654	333.576	252.94	252.262	232.356	554.096	979.92	674.573	502.235	356.4	249.606	351.884	557.297	556.213	1434.26	1317.84	1218.55
Bacteria	Proteobacteria	Alphaproteobacteria	Rhizobiales	Rhizobiaceae	sf_1	6861	34931	AB015420.1	Sinorhizobium indiaensis str. Ra-3	0.565	0.875	0.875	0.783	0.833	0.6	0.962	0.923	0.889	0.846	0.846	0.769	0.808	0.8	0.88	0.846	0.815	0.741	0.75	0.75	0.75		577.017	872.782	816.258	1816	1430.42	1614.12	2551.1	2489.83	2593.15	1943.81	1461.37	953.316	1131.46	1466.82	1429.05	2135.65	2152.05	2075.27
Bacteria	Proteobacteria	Alphaproteobacteria	Rhizobiales	Rhizobiaceae	sf_1	6972	64288	AY040360.1	Ensifer adhaerens str. LMG 20582	0.99	0.98	1	0.99	0.97	0.99	1	1	1	0.98	1	0.97	0.98	0.99	1	1	1	1	1	1	1		1672.13	1653.65	1734.79	2057.37	1975.12	1988.72	3140.68	3611.61	3346.81	3384.14	2846.09	2399.83	2255.43	2511.16	2462.56	3290.93	3882.77	3909.33
Bacteria	Proteobacteria	Alphaproteobacteria	Unclassified	Unclassified	sf_6	7013	71591	AF143823.1	hydrocarbon-degrading consortium clone 4-Org1-36	0.5	0.583	0.727	0.583	0.583	0.5	0.833	0.833	0.833	0.5	0.545	0.417	0.5	0.667	0.583	0.917	0.667	0.833	0.5	0.583	0.583		403.579	434.283	529.516	861.244	864.231	634.341	1252.56	1261.02	1250.52	1059.58	917.187	630.031	625.156	849.713	745.062	990.865	1206.96	1057.39
Bacteria	Proteobacteria	Alphaproteobacteria	Rhizobiales	Rhizobiaceae	sf_1	7070	NA			0.467	0.6	0.867	0.8	0.467	0.6	0.867	0.933	0.933	0.333	0.333	0.143	0.667	0.733	0.8	0.733	0.267	0.4	0.133	0.4	0.133		101.173	141.669	195.94	252.05	140.146	131.639	217.767	167.962	214.933	55.1081	37.0451	22.5548	180.621	220.261	184.152	128.559	77.0852	88.3759
Bacteria	Proteobacteria	Alphaproteobacteria	Rhizobiales	Unclassified	sf_1	7255	105473	AB159685.1	Pleomorphomonas oryzae str. B-32	0.5	0.727	0.909	0.6	0.4	0.6	0.7	0.7	0.7	0.545	0.545	0.5	0.5	0.6	0.7	0.7	0.6	0.6	0.455	0.909	0.818		183.445	253.824	290.565	367.832	332.612	330.423	1234.82	1163.55	1181.67	1125.96	938.903	712.732	556.838	794.647	648.288	1097.56	1124.6	1062.59
Bacteria	Proteobacteria	Alphaproteobacteria	Rhizobiales	Phyllobacteriaceae	sf_1	7300	74157	AY007683.1	marine isolate JP57	0.879	0.909	0.909	0.909	0.909	0.848	0.906	0.909	0.879	0.879	0.909	0.848	0.879	0.879	0.909	0.909	0.879	0.848	0.909	0.939	0.939		1774.41	1806.28	1859.04	2418.96	2134.88	2312.96	2989.86	2987.63	2988.59	3350.32	3261.25	3141.13	2227.35	2296.6	2329.14	2563.31	3138.32	3109.79
Bacteria	Proteobacteria	Alphaproteobacteria	Rhizobiales	Rhizobiaceae	sf_1	6649	5267	U86344.1	Rhizobium giardinii str. H152	0.933	0.975	0.992	0.933	0.9	0.9	0.926	0.95	0.926	0.984	0.984	0.918	0.976	0.976	0.992	1	1	1	0.976	1	1		1250.76	1281.77	1449.96	1435.7	1504.23	1376.47	2555.94	2911.04	2762.49	2647.69	2225.26	1840.47	1872.66	2167.48	2180.69	3340.78	3763.45	3951.96
Bacteria	Proteobacteria	Alphaproteobacteria	Rhizobiales	Rhizobiaceae	sf_1	6729	32320	AF441727.1	India: Himalayas Kaza Spiti Valley Cold Desert isolate str. Kaza-29 Kaza-29	0.429	0.571	0.619	0.65	0.524	0.545	0.714	0.762	0.762	0.65	0.667	0.524	0.545	0.591	0.667	0.955	0.727	0.909	0.55	0.619	0.667		297.959	363.448	399.527	480.052	546.568	455.877	788.8	934.667	869.966	592.412	484.142	446.585	435.176	527.866	599.432	1525.21	1247.09	1534.62
Bacteria	Proteobacteria	Alphaproteobacteria	Rhizobiales	Rhizobiaceae	sf_1	6974	46647	AF441730.1	India: Himalayas Kaza Spiti Valley Cold Desert isolate str. Kaza-35 Kaza-35	0.929	0.929	0.953	1	0.977	0.965	1	1	1	0.929	0.952	0.94	0.953	0.977	1	1	0.988	1	0.953	0.977	0.977		1907.83	1867.84	2006.24	2274.68	2221.77	2167.18	2856.78	3270.46	2990.45	2894.43	2642.98	2297.58	2302.22	2539.64	2472.89	3360.9	3724.38	3898.93
Bacteria	Proteobacteria	Alphaproteobacteria	Rhizobiales	Rhizobiaceae	sf_1	6770	5276	X67234.2	Rhizobium tropici str. LMG 9517	0.969	1	1	1	1	0.969	1	1	1	0.985	1	0.985	1	1	1	1	1	1	1	1	1		1826.67	1748.94	1838.01	2260.43	2177.86	2155.7	3138.26	3637.72	3367.28	3335.29	2920.18	2556.21	2351.82	2556.73	2557.45	3343.4	3929.23	3931.17
Bacteria	Proteobacteria	Alphaproteobacteria	Rhizobiales	Rhizobiaceae	sf_1	7457	NA			0.786	0.714	0.786	0.846	0.769	0.769	0.769	0.846	0.786	0.929	0.857	0.929	0.857	0.786	0.929	0.929	0.714	0.786	0.643	0.846	0.769		863.858	945.303	798.098	1234.42	1070.71	1248.36	1507.43	1383.72	1361.24	812.845	680.864	760.848	1208.2	923.766	1042.9	1117.67	1082.36	1027.24
Bacteria	Proteobacteria	Alphaproteobacteria	Rhizobiales	Rhizobiaceae	sf_1	7478	NA			0.5	0.583	0.75	1	0.75	0.667	1	0.923	0.923	0.583	0.538	0.385	0.5	0.615	0.615	0.75	0.538	0.583	0.417	0.75	0.667		182.333	392.119	446.361	1035.81	632.524	811.921	1019.47	801.516	1060.71	464.662	243.987	183.446	381.832	506.03	443.467	773.102	538.54	708.047
Bacteria	Proteobacteria	Alphaproteobacteria	Rhizobiales	Rhizobiaceae	sf_1	6871	5304	U89816.1	Rhizobium mongolense str. USDA 1832	0.887	0.895	0.951	0.897	0.856	0.806	0.944	0.979	0.979	0.93	0.931	0.91	0.91	0.951	0.965	0.986	0.965	0.979	0.916	0.979	0.972		1225.19	1249.72	1424.15	1694.88	1572.43	1565.53	2649.5	3100.76	2866.7	2705.31	2235.48	1864.53	1771.59	2094.38	1995.6	2949.86	3214.35	3383.24
Bacteria	Proteobacteria	Alphaproteobacteria	Rhizobiales	Rhizobiaceae	sf_1	7135	5315	AF008129.1	Rhizobium gallicum str. FL27	0.894	0.916	0.951	0.912	0.863	0.827	0.944	0.979	0.979	0.937	0.945	0.931	0.917	0.951	0.965	0.986	0.972	0.979	0.923	0.979	0.972		1328.59	1366.09	1499.66	1843.61	1706.97	1700.7	2791.45	3266.11	3023.02	2850.59	2353.01	1993.84	1874.53	2202.61	2097.07	3025.94	3363.24	3498.64
Bacteria	Proteobacteria	Alphaproteobacteria	Rhizobiales	Rhizobiaceae	sf_1	7568	5301	U47303.1	Rhizobium etli str. USDA 2667 ATCC 14483 SEMIA 043	0.99	0.981	1	0.99	0.971	0.99	1	1	1	0.981	1	0.981	0.99	0.99	1	1	1	1	1	1	1		1632.1	1657.02	1769.2	2172.26	2043.32	2052.33	3156.01	3643.81	3339.37	3471.81	2920.18	2458.47	2258.24	2544.39	2481.35	3352.15	3910.23	3953
Bacteria	Proteobacteria	Alphaproteobacteria	Rhizobiales	Rhizobiaceae	sf_1	7336	5335	U89831.1	Rhizobium leguminosarum bv. viciae str. USDA 2508	0.667	0.833	0.833	0.692	0.692	0.692	0.833	0.769	0.833	0.75	0.769	0.75	0.846	0.846	0.923	1	0.923	0.923	0.833	0.846	0.833		1425.31	1766.65	1653.54	1865.88	1856.46	1955.15	2476.9	2103.44	2470.33	2076.57	1683.64	1648	1809.96	1895	1941.11	2472.35	2821.53	2662.71
Bacteria	Proteobacteria	Alphaproteobacteria	Rhizobiales	Rhizobiaceae	sf_1	6847	5389	U29387.1	Rhizobium sp str. RCR 3618D; USDA 2947	0.364	0.364	0.455	0.273	0.273	0.182	0.727	0.909	0.727	0.636	0.545	0.545	0.545	0.636	0.636	0.917	0.75	0.833	0.455	0.545	0.6		140.085	201.541	279.095	155.861	147.62	181.997	1109.81	803.256	1033.72	252.996	243.987	219.533	406.164	421.533	396.489	1492.86	833.154	1179.04
Bacteria	Proteobacteria	Alphaproteobacteria	Unclassified	Unclassified	sf_2	6697	78324	AB089090.1	termite gut homogenate clone Rs-D84 proteobacterium	1	1	0.962	1	0.923	1	1	1	1	0.96	0.962	0.923	1	0.923	0.962	0.96	1	0.923	0.923	0.923	0.923		2601.58	2188.28	2277.69	2257.76	2054.53	2279.39	2300.26	2596.88	2729	2959.56	2736.23	3096.02	2604.51	2370.65	2408.06	2195.99	2671.58	2268.66
Bacteria	Proteobacteria	Alphaproteobacteria	Ellin314/wr0007	Unclassified	sf_1	6823	75186	AJ532704.1	uranium mining waste pile clone JG34-KF-245 proteobacterium	0.885	0.951	0.867	0.898	0.852	0.898	0.918	0.917	0.885	0.803	0.82	0.803	0.836	0.852	0.836	0.918	0.836	0.836	0.82	0.852	0.836		2837.28	2455.6	2357.97	2549	2616.98	2803.29	2618.85	2348.85	2438.7	2236.89	2204.82	2386.3	2709.32	2523.5	2565.91	2602.66	3106.64	3091.08
Bacteria	Unclassified	Unclassified	Unclassified	Unclassified	sf_160	7127	NA			0.643	0.679	0.741	0.724	0.655	0.621	1	1	1	0.759	0.69	0.586	0.655	0.793	0.862	0.966	0.75	0.931	0.759	0.821	0.897		728.22	839.051	725.457	974.355	1079.12	854.328	2480.93	2867.53	2514.06	1719.62	1218.66	974.367	1123.03	1369.98	1327.58	2251.97	2419.21	2629.44
Bacteria	Proteobacteria	Alphaproteobacteria	Unclassified	Unclassified	sf_2	7188	77616	AB089085.1	termite gut homogenate clone Rs-B50 proteobacterium	0.969	0.969	0.969	0.906	0.933	0.906	0.969	0.938	0.938	0.969	0.938	0.903	0.909	0.938	0.938	0.938	0.938	0.906	0.97	0.939	0.97		2485.96	2211.05	2249.01	2252.42	2437.6	2285.57	2452.7	2436.75	2501.04	1995.16	1771.78	1885.58	2232.97	2323.18	2249.28	2216.11	2412.87	2264.5
Bacteria	Proteobacteria	Alphaproteobacteria	Unclassified	Unclassified	sf_6	7229	61821	AF529343.1	PCE-contaminated site clone CLi8	0.842	0.947	1	1	1	0.895	1	1	1	0.895	0.947	0.895	0.895	0.895	1	1	0.895	1	0.722	0.842	0.737		1477.56	1800.38	1793.09	2204.32	2165.72	2115.94	2345.43	2772.67	2668.52	1429.05	1057.7	990.907	1815.57	2112.41	2018.15	2597.41	2066.52	2466.21
Bacteria	Proteobacteria	Alphaproteobacteria	Rhizobiales	Hyphomicrobiaceae	sf_1	7298	NA			0.091	0.2	0.3	0.4	0.2	0.2	1	1	0.917	0.667	0.417	0.417	0.455	0.7	0.818	1	0.75	0.818	0.333	0.667	0.8		16.6768	41.3201	73.597	50.7662	38.3064	48.5916	834.773	657.051	839.261	300.59	164.787	145.854	198.403	361.721	298.776	1547.08	510.029	1233.1
Bacteria	Proteobacteria	Alphaproteobacteria	Rhizobiales	Rhizobiaceae	sf_1	6798	56300	AF508099.1	Agrobacterium tumefaciens TG14	0.911	0.92	0.946	0.964	0.946	0.936	0.946	0.982	0.938	0.938	0.946	0.938	0.956	0.955	0.973	1	0.991	1	0.938	0.946	0.964		1454.22	1478.25	1596.2	1965.63	1906.91	1894.19	2878.56	3327.03	3017.43	3137.41	2649.37	2267.51	2058.9	2346.92	2273.71	3244.58	3805.69	3851.11
Bacteria	Proteobacteria	Alphaproteobacteria	Rhizobiales	Rhizobiaceae	sf_1	6804	5424	AF003374.1	Rhizobium sp. str. SH19312	0.915	0.946	0.969	0.969	0.962	0.923	0.992	1	0.992	0.946	0.962	0.946	0.962	0.97	1	1	0.992	1	0.969	0.985	0.985		1459.78	1483.31	1599.06	2013.73	1913.45	1884.47	2904.37	3351.4	3063.96	3029.69	2576.55	2208.87	2053.28	2339.32	2251.16	3247.2	3664.19	3814.72
Bacteria	Proteobacteria	Alphaproteobacteria	Rhizobiales	Rhizobiaceae	sf_1	6964	44308	AE008265.2	Agrobacterium tumefaciens str. C58 Cereon	0.98	0.99	1	1	0.99	0.98	1	1	1	0.98	1	0.99	1	0.99	1	1	1	1	1	1	1		1616.54	1632.57	1758.68	2084.98	2024.64	1993.14	3045.51	3609	3239.81	3420.46	2872.91	2443.44	2220.8	2515.91	2437.19	3372.26	3970.42	4023.7
Bacteria	Proteobacteria	Alphaproteobacteria	Rhizobiales	Rhizobiaceae	sf_1	7334	66249	AF508093.1	Agrobacterium tumefaciens C4	0.862	0.881	0.954	0.915	0.881	0.869	0.908	0.973	0.9	0.927	0.945	0.917	0.918	0.945	0.927	0.982	0.945	0.955	0.882	0.954	0.926		1399.74	1413.32	1539.8	1872.11	1759.29	1785.52	2684.99	3161.68	2800.64	3009.65	2554.84	2171.28	1970.93	2233.94	2153.45	3107.28	3673.69	3703.47
Bacteria	Proteobacteria	Alphaproteobacteria	Rhizobiales	Rhizobiaceae	sf_1	7041	5449	AF025852.1	Rhizobium huautlense str. SO2 ()	0.962	0.981	0.991	0.981	0.962	0.953	0.972	0.981	0.972	0.972	0.981	0.972	0.972	0.972	0.991	1	1	1	0.972	1	1		1528.71	1587.87	1721.41	1930.9	1896.64	1811.14	3042.29	3501.95	3234.23	3178.74	2662.14	2247.96	2155.29	2446.6	2360.15	3379.26	3897.55	3963.4
Bacteria	Proteobacteria	Alphaproteobacteria	Rhizobiales	Rhizobiaceae	sf_1	7380	98084	AB118158.1	Agrobacterium vitis str. VAR-03-1	0.25	0.438	0.6	0.667	0.562	0.562	0.769	0.714	0.714	0.667	0.667	0.667	0.714	0.667	0.667	0.786	0.933	0.786	0.562	0.688	0.667		144.532	201.541	302.035	602.069	652.144	407.286	1225.95	1372.41	1377.99	617.461	381.948	260.132	413.651	551.601	561.85	1749.1	1172.12	1350.59
Bacteria	Proteobacteria	Alphaproteobacteria	Rhizobiales	Bartonellaceae	sf_1	7056	25998	AJ278187.1	Bartonella schoenbuchensis str. R1	0.964	0.973	0.991	0.981	0.972	0.972	0.991	0.973	0.982	0.982	1	0.982	1	0.991	1	0.991	1	0.991	0.991	0.991	0.991		1875.58	1833.26	1916.39	2198.98	2099.38	2148.63	3212.47	3498.47	3284.47	3538.19	3014.71	2580.27	2462.25	2633.63	2602.55	3311.92	3939.79	3880.22
Bacteria	Proteobacteria	Alphaproteobacteria	Consistiales	Unclassified	sf_4	7105	102345	AB186982.1	Mariana trough hydrothermal vent water 0.2micro-m filterable fraction clone MT-NB25	0.846	1	1	0.923	0.923	0.846	0.923	0.923	0.923	1	1	0.923	0.846	0.923	0.923	0.923	0.923	0.923	0.923	1	1		2191.33	1908.31	1812.21	1759.89	1952.69	1767.85	2758.38	3274.81	3049.07	3356.59	3041.53	2696.05	2193.66	2393.44	2410.88	2905.25	3130.93	3251.19
Bacteria	Proteobacteria	Alphaproteobacteria	Rhizobiales	Bartonellaceae	sf_1	7384	5492	U87831.1	aortic heart valve patient with endocarditis clone v9	0.987	0.974	1	0.974	0.96	0.987	0.987	0.974	0.974	0.987	1	0.987	1	0.987	1	0.987	1	0.987	1	0.987	1		1785.53	1849.29	1932.64	2107.24	2050.8	2016.99	3354.42	3595.94	3365.42	3678.47	3152.67	2780.25	2367.73	2583.32	2540.54	3392.38	3964.08	3834.47
Bacteria	Proteobacteria	Alphaproteobacteria	Rhizobiales	Bartonellaceae	sf_1	7415	107955	NC_005955.1	Bartonella quintana str. Toulouse	0.961	0.992	1	0.992	0.976	0.976	1	0.992	0.992	0.992	0.984	0.953	1	0.992	1	0.992	1	0.992	1	0.992	1		1691.03	1726.17	1810.3	2081.41	1956.43	1984.3	2937.43	3239.13	3030.46	3290.21	2746.45	2264.5	2375.22	2550.09	2549.93	3262.07	3650.46	3755.45
Bacteria	Proteobacteria	Alphaproteobacteria	Rhizobiales	Bartonellaceae	sf_1	7634	108366	NC_005956.1	Bartonella henselae str. Houston-1	0.979	0.99	1	0.99	0.979	0.969	1	0.99	0.99	0.99	1	0.99	1	0.99	1	0.99	1	0.99	1	0.99	1		1738.83	1730.39	1811.25	2106.35	1962.97	1982.54	3179.4	3497.6	3254.7	3375.37	2862.7	2452.46	2352.76	2587.11	2532.08	3276.94	3923.95	3826.15
Bacteria	Proteobacteria	Alphaproteobacteria	Caulobacterales	Caulobacteraceae	sf_1	6929	5508	Y18216.1	Phenylobacterium immobile str. E (T)	0.364	0.545	0.696	0.636	0.522	0.409	0.545	0.609	0.565	0.409	0.429	0.364	0.739	0.792	0.909	0.826	0.417	0.625	0.318	0.571	0.65		96.7255	133.236	182.559	208.409	170.978	182.881	485.54	481.258	545.241	161.567	139.239	88.7155	348.141	560.146	652.047	327.082	220.696	270.326
Bacteria	Proteobacteria	Alphaproteobacteria	Caulobacterales	Caulobacteraceae	sf_1	6953	5512	AJ227767.1	Caulobacter sp. str. FWC21	0.8	0.905	0.95	0.952	0.81	0.81	0.909	0.857	0.905	0.947	0.857	0.737	0.952	0.857	0.952	0.857	0.864	0.864	0.636	0.9	0.85		468.062	573.422	754.131	933.386	770.8	817.222	1650.19	1668.3	1805.99	1138.48	794.554	759.345	493.2	679.77	767.611	965.503	759.236	707.007
Bacteria	Proteobacteria	Alphaproteobacteria	Caulobacterales	Caulobacteraceae	sf_1	7134	52287	AF236003.1	isolate str. A0902	0.273	0.292	0.429	0.381	0.261	0.25	0.875	0.917	0.88	0.458	0.44	0.4	0.417	0.44	0.652	0.739	0.458	0.44	0.292	0.375	0.375		63.3719	114.684	129.99	304.597	241.05	210.269	645.235	737.116	708.999	502.235	415.161	467.636	220.864	354.126	384.275	528.228	374.866	422.125
Bacteria	Proteobacteria	Alphaproteobacteria	Caulobacterales	Caulobacteraceae	sf_1	7245	46818	AB076664.1	Caulobacter sp. str. H62	0.9	0.579	0.952	0.526	0.389	0.25	0.529	0.611	0.529	0.25	0.278	0.19	0.9	0.905	0.952	0.65	0.381	0.45	0.25	0.526	0.45		565.9	180.459	863.093	164.767	217.693	170.512	307.293	292.41	287.508	52.6032	71.5354	84.2046	472.611	680.719	883.176	291.225	157.338	220.42
Bacteria	Proteobacteria	Alphaproteobacteria	Caulobacterales	Caulobacteraceae	sf_1	7257	55270	AJ459874.1	larval intestine clone D	0.727	0.727	0.727	0.7	0.636	0.545	1	1	1	1	1	1	0.636	0.818	0.727	0.818	0.818	0.727	0.8	0.9	0.9		1005.06	1133.35	1257.84	1712.69	1361.28	1524.89	2117.18	1871.07	2007.9	1824.83	2013.21	2148.72	863.801	1064.28	981.828	799.339	680.039	581.201
Bacteria	Proteobacteria	Alphaproteobacteria	Caulobacterales	Caulobacteraceae	sf_1	7299	5551	AJ227758.1	Caulobacter henricii str. ATCC 15253(T)	0.771	0.72	0.787	0.686	0.635	0.615	0.923	0.981	0.981	0.75	0.75	0.765	0.792	0.906	0.925	0.827	0.717	0.736	0.735	0.765	0.8		1281.89	1219.37	1390.7	1003.75	918.42	931.191	1555.82	1747.5	1727.84	1295.04	1208.44	1184.88	1190.42	1402.26	1363.28	1541.83	1397.04	1388.02
Bacteria	Proteobacteria	Alphaproteobacteria	Caulobacterales	Caulobacteraceae	sf_1	7385	5543	AJ009957.1	Caulobacter vibrioides str. CB51	0.725	0.667	0.744	0.628	0.568	0.545	0.909	0.978	0.978	0.705	0.705	0.721	0.756	0.889	0.911	0.795	0.667	0.689	0.683	0.721	0.762		1345.26	1209.25	1387.83	1172.97	967.004	1078.73	1554.21	1697.02	1719.46	1166.04	1159.9	1242.02	1282.13	1466.82	1408.38	1409.77	1297.78	1246.62
Bacteria	Proteobacteria	Alphaproteobacteria	Caulobacterales	Caulobacteraceae	sf_1	7578	5554	AJ227774.1	Caulobacter sp. str. FWC38	0.154	0.438	0.429	0.944	0.889	0.5	1	1	1	0.529	0.556	0	1	1	1	1	0.941	0.944	0.118	0.529	0.471		27.7947	71.6778	47.7903	159.424	225.167	136.056	788.8	1508.17	1352.87	68.8851	52.3742	21.0511	681.308	1016.81	1315.37	359.44	261.878	253.691
Bacteria	Proteobacteria	Alphaproteobacteria	Caulobacterales	Caulobacteraceae	sf_1	7486	5563	AB016610.1	Asticcacaulis excentricus str. ATCC15261	0.705	0.814	0.932	0.867	0.795	0.818	0.844	0.911	0.909	0.841	0.844	0.778	0.911	0.909	0.932	0.933	0.935	0.935	0.727	0.913	0.911		988.379	1049.03	1077.19	1293.2	1202.45	1267.8	1665.51	1739.66	1798.55	1278.76	1102.41	1008.95	1167.96	1344.35	1350.13	1770.96	1399.15	1569.97
Bacteria	Proteobacteria	Alphaproteobacteria	Caulobacterales	Caulobacteraceae	sf_1	6781	5578	AB023784.1	Brevundimonas intermedia str. MBIC2712 ATCC15262	1	1	1	1	1	1	1	1	1	1	1	1	1	1	1	1	1	1	0.944	1	1		2196.89	2137.68	2030.13	2687.94	2373.13	2602.74	2890.66	2939.76	2892.75	2779.2	2628.93	2401.33	2428.56	2446.6	2574.36	2750.46	2903.89	2727.17
Bacteria	Proteobacteria	Alphaproteobacteria	Caulobacterales	Caulobacteraceae	sf_1	6904	5571	AB021414.1	Brevundimonas vesicularis str. IAM 12105T	1	1	1	1	1	1	1	1	1	1	1	1	1	1	1	1	1	1	0.938	1	1		1663.23	1789.41	1663.1	2348.6	1972.31	2153.93	2636.59	2774.41	2711.32	2359.63	2112.85	1986.33	2108.5	2237.73	2339.48	2581.67	2633.57	2461.01
Bacteria	Proteobacteria	Alphaproteobacteria	Caulobacterales	Caulobacteraceae	sf_1	6909	5593	X87274.1	Brevundimonas diminuta str. DSM 1635	1	1	1	1	1	1	1	1	1	1	1	1	1	1	1	1	1	1	1	1	1		2597.13	2339.22	2187.84	2988.97	2624.46	2997.66	3141.49	3373.15	3291.91	3027.19	2782.22	2941.15	2822.56	2776.99	2937.03	3170.24	3451.94	3222.08
Bacteria	Proteobacteria	Alphaproteobacteria	Caulobacterales	Caulobacteraceae	sf_1	6968	5595	AB021415.1	Brevundimonas diminuta str. IAM 12691T	1	1	1	1	1	0.958	1	1	1	0.875	0.958	0.958	1	1	1	1	0.957	0.917	1	1	1		2200.23	2106.48	1920.21	2305.85	2095.64	2358.9	2640.63	2750.04	2804.36	2522.45	2326.18	2469	2263.85	2199.76	2346.99	2562.43	2853.21	2558.74
Bacteria	Proteobacteria	Alphaproteobacteria	Caulobacterales	Caulobacteraceae	sf_1	7359	5579	AJ227782.1	Brevundimonas bacteroides str. CB7	1	1	1	1	1	1	1	1	1	1	1	1	1	1	1	1	1	1	0.938	1	1		1803.32	1840.01	1649.72	2339.7	1883.56	2206.94	2596.27	2634.3	2637.81	2225.62	2174.17	2109.63	2030.82	2132.35	2246.46	2531.82	2524.8	2328.96
Bacteria	Proteobacteria	Alphaproteobacteria	Caulobacterales	Caulobacteraceae	sf_1	7366	5617	AJ227784.1	Brevundimonas subvibrioides str. CB81	1	1	1	1	1	1	1	1	1	1	1	1	1	1	1	1	1	1	0.938	1	1		1803.32	1840.01	1649.72	2339.7	1883.56	2206.94	2596.27	2634.3	2637.81	2225.62	2174.17	2109.63	2030.82	2132.35	2246.46	2531.82	2524.8	2328.96
Bacteria	Proteobacteria	Alphaproteobacteria	Caulobacterales	Caulobacteraceae	sf_1	7436	5583	AJ227797.1	Brevundimonas sp. str. FWC40	1	1	1	1	1	1	1	1	1	1	1	1	1	1	1	1	1	1	1	1	1		2157.98	2012.88	1954.62	2813.52	2419.85	2636.31	3062.45	3145.14	3121.64	2800.49	2568.89	2616.36	2482.84	2626.99	2690.87	2944.61	3078.13	2889.37
Bacteria	Proteobacteria	Alphaproteobacteria	Rhodobacterales	Rhodobacteraceae	sf_1	6652	45368	AF353235.1	marine clone Arctic96A-1	0.854	0.927	0.951	0.927	0.829	0.854	0.878	0.875	0.854	0.825	0.825	0.825	0.854	0.854	0.902	0.902	0.829	0.878	0.825	0.825	0.85		1436.43	1552.46	1576.12	1813.33	1636.9	1709.54	1938.13	2207	2057.21	2137.94	2073.25	2005.87	1532.01	1703.22	1648.91	1854.05	1887	1935.95
Bacteria	Proteobacteria	Alphaproteobacteria	Rhodobacterales	Rhodobacteraceae	sf_1	6701	35270	AF245632.1	Roseobacter clone NAC11-3	0.944	0.972	0.972	0.972	0.917	0.917	0.944	0.972	0.944	0.944	0.944	0.944	0.944	0.917	0.972	0.972	0.944	0.944	0.944	0.944	0.944		1634.33	1731.23	1751.99	2119.71	1893.83	1980.77	2252.68	2503.76	2399.62	2427.26	2337.68	2244.95	1765.97	1946.27	1895.07	2154.89	2179.5	2230.19
Bacteria	Proteobacteria	Alphaproteobacteria	Rhodobacterales	Rhodobacteraceae	sf_1	6761	76561	AJ534241.1	Sulfitobacter sp. PIC-72	0.86	0.882	0.92	0.9	0.84	0.86	0.86	0.88	0.86	0.86	0.86	0.863	0.86	0.84	0.898	0.9	0.88	0.88	0.863	0.86	0.863		1578.74	1624.98	1687.95	1959.4	1905.98	1918.04	2319.62	2640.39	2482.43	2472.35	2161.39	1917.16	1799.66	1937.72	1863.12	2165.39	2173.17	2199
Bacteria	Proteobacteria	Alphaproteobacteria	Rhodobacterales	Rhodobacteraceae	sf_1	6827	80289	AF468352.1	Arctic sea ice ARK10013	0.816	0.86	0.917	0.917	0.854	0.878	0.878	0.918	0.878	0.878	0.896	0.878	0.878	0.857	0.898	0.938	0.898	0.917	0.86	0.878	0.86		1766.63	1717.74	1756.77	1991.46	1879.82	1984.3	2173.64	2502.89	2393.1	2537.48	2354.28	2138.19	1833.35	1884.56	1803.93	2142.65	2172.11	2192.76
Bacteria	Proteobacteria	Alphaproteobacteria	Rhodobacterales	Rhodobacteraceae	sf_1	6980	93537	AJ582226.1	Loktanella vestfoldensis str. LMG 22003	1	1	1	1	1	1	1	1	1	1	1	1	1	1	1	1	1	1	1	1	1		1485.35	1670.51	1708.98	1856.08	1622.89	1810.26	1864.73	2292.28	2026.51	1966.36	1790.94	1541.24	1502.06	1660.5	1630.12	1934.5	1892.28	1889.16
Bacteria	Proteobacteria	Alphaproteobacteria	Rhodobacterales	Rhodobacteraceae	sf_1	6982	NA			0.5	0.556	0.556	0.889	0.667	0.6	0.889	1	0.889	0.667	0.667	0.6	0.444	0.75	0.667	0.889	0.7	0.7	0.556	0.556	0.556		152.315	265.629	216.012	549.522	660.553	330.423	1012.21	964.256	1123.05	465.914	316.8	150.365	448.278	866.802	580.641	981.245	758.18	729.881
Bacteria	Proteobacteria	Alphaproteobacteria	Rhodobacterales	Rhodobacteraceae	sf_1	7364	19696	AJ278782.1	Antarctic seawater isolate str. R7706	0.778	0.778	0.806	0.833	0.778	0.806	0.861	0.833	0.833	0.833	0.833	0.784	0.778	0.784	0.806	0.917	0.861	0.889	0.784	0.806	0.784		1598.75	1671.36	1668.84	1901.51	1735.94	1862.38	2014.75	2338.41	2162.35	2250.67	2020.88	1696.12	1652.73	1707.97	1639.51	1965.99	1945.08	1965.06
Bacteria	Proteobacteria	Alphaproteobacteria	Rhodobacterales	Rhodobacteraceae	sf_1	7383	17447	AF305498.1	Roseobacter sp. str. KT0202a	0.758	0.818	0.848	0.818	0.758	0.788	0.848	0.848	0.818	0.818	0.818	0.794	0.788	0.788	0.844	0.909	0.848	0.848	0.794	0.788	0.794		1627.66	1630.04	1605.75	1998.59	1802.27	2047.91	2202.67	2573.38	2388.45	2513.68	2172.89	1900.62	1815.57	1806.71	1774.81	2100.67	2189.01	2200.04
Bacteria	Proteobacteria	Alphaproteobacteria	Rhodobacterales	Rhodobacteraceae	sf_1	7433	35200	AF359537.1	Scrippsiella trochoidea NEPCC 15	1	1	1	1	1	1	1	1	1	1	1	1	1	1	1	1	1	1	1	1	1		2243.59	2255.74	2268.13	2818.86	2560.93	2869.55	2617.24	3185.18	2780.17	3427.98	3304.68	3192.26	2366.8	2523.5	2436.25	2681.37	2613.51	2768.76
Bacteria	Proteobacteria	Alphaproteobacteria	Rhodobacterales	Rhodobacteraceae	sf_1	7453	75731	AJ534205.1	Sulfitobacter sp. BIO-11	0.844	0.879	0.938	0.844	0.812	0.871	0.812	0.875	0.812	0.844	0.844	0.848	0.875	0.844	0.903	0.906	0.844	0.844	0.848	0.844	0.848		1603.2	1613.17	1695.6	1913.97	1769.57	1896.84	1787.3	2235.72	2009.76	2183.03	2042.59	1911.14	1550.72	1757.34	1704.34	1884.65	1757.12	1831.98
Bacteria	Proteobacteria	Alphaproteobacteria	Rhodobacterales	Rhodobacteraceae	sf_1	7511	5629	U37762.1	Prionitis lanceolata gall symbiont	0.873	0.891	0.891	0.891	0.855	0.855	0.893	0.891	0.891	0.889	0.873	0.857	0.836	0.87	0.87	0.927	0.875	0.909	0.875	0.873	0.857		1562.06	1644.37	1661.19	1968.3	1761.16	1960.45	2106.69	2373.22	2265.63	2332.08	2096.24	1945.73	1650.86	1750.69	1692.13	2013.21	2068.63	2132.46
Bacteria	Proteobacteria	Alphaproteobacteria	Rhodobacterales	Rhodobacteraceae	sf_1	6679	80690	AF468375.1	Arctic sea ice ARK10226	0.784	0.827	0.863	0.863	0.804	0.827	0.86	0.92	0.863	0.86	0.878	0.843	0.824	0.808	0.882	0.904	0.885	0.885	0.808	0.808	0.824		1546.5	1590.4	1613.4	1871.22	1735	1811.14	2209.13	2485.48	2321.46	2359.63	2106.46	1872.05	1749.13	1789.62	1721.25	2010.59	2021.11	2052.4
Bacteria	Proteobacteria	Alphaproteobacteria	Rhodobacterales	Rhodobacteraceae	sf_1	6784	81559	AY167261.1	Roseobacter sp. str. ANT9274	0.783	0.804	0.809	0.851	0.787	0.787	0.872	0.872	0.87	0.83	0.83	0.809	0.809	0.809	0.83	0.936	0.872	0.913	0.787	0.809	0.809		1479.79	1562.58	1537.89	1824.91	1673.34	1752.83	2073.63	2282.71	2274.94	2125.42	1918.68	1771.3	1630.27	1704.17	1620.72	1920.51	1921.85	1997.29
Bacteria	Proteobacteria	Alphaproteobacteria	Rhodobacterales	Rhodobacteraceae	sf_1	6888	55371	AF254109.1	hydrothermal vent strain str. TB66	0.733	0.929	0.933	1	1	0.867	0.688	0.875	0.688	0.812	0.938	0.688	0.688	0.812	0.812	0.938	0.75	0.75	0.867	0.933	1		688.196	922.535	833.463	1402.75	1322.97	1060.18	1622.77	1626.53	1620.84	1575.59	1299.13	1023.99	1063.14	1237.07	1215.78	1308.33	1153.11	978.373
Bacteria	Proteobacteria	Alphaproteobacteria	Rhodobacterales	Rhodobacteraceae	sf_1	6955	80429	AF468360.1	Arctic sea ice ARK10055	0.778	0.806	0.833	0.833	0.778	0.806	0.861	0.861	0.833	0.833	0.833	0.784	0.806	0.784	0.833	0.944	0.861	0.889	0.784	0.806	0.784		1524.26	1625.82	1641.12	1791.96	1701.37	1814.67	1855.86	2186.98	2018.14	2104.13	1963.39	1772.81	1498.32	1649.11	1598.17	1851.42	1813.09	1849.65
Bacteria	Proteobacteria	Alphaproteobacteria	Rhodobacterales	Rhodobacteraceae	sf_1	7026	45273	AY005463.1	Leisingera methylohalidivorans str. MB2	0.969	0.969	0.969	1	0.938	0.938	0.969	0.969	0.969	0.969	0.969	0.969	0.938	0.938	0.969	0.969	0.969	0.969	0.969	0.969	0.969		1753.29	1826.52	1860.95	2152.67	2012.49	2122.13	2305.91	2722.19	2461.03	2689.03	2511.4	2330.66	1880.15	2058.3	1989.02	2321.93	2338.96	2422.54
Bacteria	Proteobacteria	Alphaproteobacteria	Rhodobacterales	Rhodobacteraceae	sf_1	7233	NA			0.812	0.771	0.824	0.829	0.765	0.8	0.857	0.914	0.912	0.912	0.857	0.757	0.909	0.818	0.879	0.879	0.882	0.882	0.8	0.829	0.8		1429.76	1409.1	1485.32	1613.83	1766.77	1580.55	2249.45	2369.74	2559.65	2300.76	2046.42	1808.89	1797.79	1971.9	1905.4	2344.67	2065.46	2230.19
Bacteria	Proteobacteria	Alphaproteobacteria	Rhodobacterales	Rhodobacteraceae	sf_1	7263	NA			0.933	0.967	0.933	0.903	0.9	0.933	0.935	0.968	0.903	0.967	0.935	0.935	0.967	0.9	0.967	0.935	0.935	0.935	0.933	0.903	0.933		1940.07	2056.73	2083.66	2250.63	2113.39	2173.37	1884.89	2119.97	2054.42	3311.5	2949.56	2738.15	2363.05	2382.99	2349.81	2072.68	1921.85	2121.02
Bacteria	Proteobacteria	Alphaproteobacteria	Rhodobacterales	Rhodobacteraceae	sf_1	7493	81378	AY167339.1	Roseobacter sp. str. ARK9990	0.78	0.788	0.843	0.84	0.784	0.784	0.882	0.904	0.827	0.86	0.824	0.75	0.843	0.774	0.827	0.923	0.865	0.865	0.774	0.846	0.811		1467.56	1452.95	1460.47	1718.93	1579.91	1677.73	1919.58	2158.26	2046.05	2107.89	1827.99	1613.42	1529.2	1524.74	1477.91	1784.96	1797.25	1825.74
Bacteria	Proteobacteria	Alphaproteobacteria	Rhodobacterales	Rhodobacteraceae	sf_1	6661	75332	AJ534207.1	Methylarcula sp. BIO-24	0.714	0.8	0.833	0.933	0.862	0.833	0.867	0.9	0.9	0.8	0.767	0.677	0.69	0.733	0.793	0.897	0.8	0.833	0.767	0.767	0.8		776.027	844.111	897.502	1085.68	1371.56	1010.7	1641.32	1765.77	1770.64	1806.04	1443.48	1219.46	1166.08	1263.65	1215.78	1671.26	1707.49	1641.71
Bacteria	Proteobacteria	Unclassified	Unclassified	Unclassified	sf_20	6654	NA			0.733	0.828	0.833	0.833	0.833	0.759	0.828	0.897	0.828	0.828	0.793	0.828	0.828	0.828	0.897	0.897	0.828	0.828	0.828	0.828	0.862		1482.01	1280.08	1349.6	1172.08	1035.21	1116.72	1215.46	1609.12	1434.75	1613.16	1840.76	1945.73	984.527	952.248	1040.08	1205.13	1534.31	1450.4
Bacteria	Proteobacteria	Alphaproteobacteria	Rhodobacterales	Rhodobacteraceae	sf_1	7270	NA			0.8	0.85	0.9	0.61	0.561	0.561	0.738	0.829	0.61	0.619	0.595	0.476	0.805	0.85	0.902	0.927	0.707	0.805	0.667	0.833	0.833		962.807	972.288	1078.15	949.417	878.245	734.174	875.907	996.456	980.689	891.75	841.819	824.002	941.478	979.78	772.309	961.13	959.869	883.759
Bacteria	Proteobacteria	Alphaproteobacteria	Rhodobacterales	Rhodobacteraceae	sf_1	7527	NA			0.778	0.778	0.824	1	0.938	0.882	0.882	0.824	0.824	0.6	0.4	0.25	0.778	0.824	0.882	0.824	0.647	0.765	0.375	0.625	0.625		608.147	934.341	968.231	1199.69	1093.14	1130.86	779.122	556.101	889.505	134.013	123.91	94.7301	978.912	1150.67	1060.75	708.385	355.859	446.038
Bacteria	Proteobacteria	Alphaproteobacteria	Rhodobacterales	Rhodobacteraceae	sf_1	7262	77660	AB098590.1	Paracoccus pantotrophus str. TUT1022	0.892	0.846	0.895	0.921	0.895	0.921	0.895	0.895	0.872	0.868	0.895	0.872	0.895	0.872	0.895	0.921	0.872	0.872	0.821	0.872	0.897		1284.11	1388.02	1427.97	1814.22	1601.4	1659.18	2297.04	2384.53	2340.07	2552.51	2291.69	2007.38	1751.93	1857.97	1835.88	2266.83	2393.87	2394.47
Bacteria	Proteobacteria	Alphaproteobacteria	Rhodobacterales	Rhodobacteraceae	sf_1	7040	5766	D32238.1	Paracoccus alcaliphilus str. JCM 7364	0.923	0.923	0.962	0.962	0.923	0.962	0.96	0.923	0.923	0.885	0.923	0.923	0.923	0.923	0.923	0.962	0.923	0.923	0.846	0.923	0.962		1137.36	1387.18	1388.79	1579.1	1309.89	1447.15	1974.42	1963.32	2022.79	2102.88	1880.36	1739.73	1562.89	1651.96	1598.17	1993.97	2041.17	2063.84
Bacteria	Proteobacteria	Alphaproteobacteria	Rhodobacterales	Rhodobacteraceae	sf_1	7125	5768	AB006899.1	Paracoccus carotinifaciens str. E-396	0.889	0.892	0.892	0.944	0.917	0.917	0.865	0.892	0.892	0.833	0.838	0.861	0.892	0.892	0.892	0.892	0.892	0.865	0.811	0.865	0.892		1260.77	1381.27	1400.26	1706.46	1666.8	1588.5	2135.73	2283.58	2338.21	2185.54	1761.56	1663.04	1527.33	1691.83	1547.44	2001.84	2031.67	2081.51
Bacteria	Proteobacteria	Alphaproteobacteria	Rhodobacterales	Rhodobacteraceae	sf_1	7325	5778	Y13827.1	Paracoccus alkenifer str. A901/1	0.81	0.81	0.85	0.85	0.81	0.857	0.773	0.762	0.714	0.636	0.667	0.727	0.773	0.783	0.909	0.727	0.667	0.652	0.35	0.619	0.476		390.237	711.718	727.368	1400.08	895.063	1320.81	1377.58	1615.22	1585.48	819.107	680.864	614.994	802.97	868.7	1025.99	916.528	680.039	815.137
Bacteria	Proteobacteria	Alphaproteobacteria	Rhodobacterales	Rhodobacteraceae	sf_1	7130	66953	AJ440751.1	Gram-negative MM 1	0.8	0.886	0.912	0.853	0.8	0.829	0.879	0.848	0.824	0.794	0.824	0.794	0.857	0.829	0.882	0.853	0.743	0.8	0.788	0.818	0.848		965.031	1167.93	1189.98	1413.44	1237.95	1260.73	1947	2033.81	1961.38	2056.53	1792.22	1605.9	1301.78	1453.53	1426.23	1875.03	1933.47	2008.73
Bacteria	Unclassified	Unclassified	Unclassified	Unclassified	sf_160	7444	NA			0.789	0.895	0.789	0.895	0.842	0.947	0.947	0.947	0.895	0.778	0.833	0.824	0.947	0.833	0.789	0.889	0.833	0.833	0.765	0.833	0.824		806.046	1036.38	989.259	1061.64	876.377	1127.32	1364.67	1301.05	1374.27	964.392	1191.83	1124.73	703.769	707.303	777.946	1226.99	1465.67	1243.5
Bacteria	Proteobacteria	Alphaproteobacteria	Rhodobacterales	Rhodobacteraceae	sf_1	312	5789	D88522.1	Pseudorhodobacter ferrugineus str. IAM12616	0.885	0.889	0.889	0.852	0.852	0.889	0.885	0.889	0.852	0.889	0.926	0.889	0.926	0.852	0.889	0.889	0.852	0.852	0.923	0.923	0.923		1078.43	1210.93	1241.59	1430.36	1376.23	1349.96	1883.28	2083.42	1953	2041.51	1822.88	1620.94	1295.23	1526.63	1440.33	1872.41	1828.93	1881.89
Bacteria	Proteobacteria	Alphaproteobacteria	Rhodobacterales	Rhodobacteraceae	sf_1	7536	NA			0.4	0.4	0.556	0.818	1	0.364	0.909	1	0.8	0.909	0.818	0.75	0.5	0.8	0.727	0.909	0.727	0.818	0.545	0.8	0.7		103.396	165.28	223.659	387.426	713.808	224.405	1057.38	1108.72	1124.91	1598.14	1784.55	1526.21	353.756	553.5	602.251	1264.6	858.497	872.322
Bacteria	Proteobacteria	Alphaproteobacteria	Rhodobacterales	Rhodobacteraceae	sf_1	7211	5809	AB013259.1	deep sea sediment clone NKB7	1	1	0.9	0.95	1	0.9	0.85	1	0.95	0.833	0.737	0.722	0.75	0.8	1	0.95	0.8	0.8	0.7	1	0.9		878.312	927.594	867.872	852.338	1013.72	826.94	893.651	1294.96	1056.06	1173.55	973.393	927.754	777.702	922.816	870.022	964.629	979.932	1062.59
Bacteria	Proteobacteria	Alphaproteobacteria	Rhodobacterales	Rhodobacteraceae	sf_1	7237	58379	AF368183.1	non-EBPR sludge clone SBRT155	0.545	0.727	0.818	0.75	0.833	0.583	0.909	0.833	0.917	0.889	0.727	0.727	0.727	0.909	0.909	1	0.75	0.833	0.636	0.909	0.909		223.469	305.263	345.046	364.27	422.305	282.715	933.978	675.327	921.141	410.806	235.045	171.416	236.773	415.837	354.21	921.776	561.772	646.703
Bacteria	Proteobacteria	Alphaproteobacteria	Rhodobacterales	Rhodobacteraceae	sf_1	7508	86041	AY250888.1	lichen-dominated Antarctic cryptoendolithic community clone FBP492 proteobacterium	0.818	1	1	1	0.917	0.917	0.909	0.833	0.909	0.909	0.909	0.818	0.909	0.909	0.909	0.909	0.833	0.917	0.818	0.909	0.909		1107.34	1093.72	1143.14	1726.05	1762.1	1556.7	1615.51	1677.87	1594.78	2347.1	2423.26	2455.47	1565.7	1706.07	1715.62	2235.35	2049.62	2189.64
Bacteria	Proteobacteria	Alphaproteobacteria	Rhodobacterales	Rhodobacteraceae	sf_1	6979	22427	AF234741.1	sludge clone A6	0.308	0.4	0.7	0.909	0.727	0.385	0.75	0.909	0.769	0.909	0.909	0.727	0.583	0.667	0.833	0.833	0.667	0.615	0.417	0.833	0.909		204.569	421.634	394.748	517.459	576.465	394.917	961.401	1304.53	975.106	841.651	605.496	396.964	381.832	511.726	516.752	1005.73	796.195	749.635
Bacteria	Proteobacteria	Alphaproteobacteria	Rhodobacterales	Rhodobacteraceae	sf_1	6991	5791	X53853.1	Rhodobacter sphaeroides str. 2.4.1	0.818	0.818	0.909	0.909	0.818	0.909	0.9	0.818	0.818	0.909	0.909	0.909	0.818	0.818	0.818	0.909	0.909	0.909	0.909	0.909	0.909		752.68	953.736	992.126	1539.02	1597.66	1456.86	2397.05	2646.48	2280.52	3449.27	3073.47	2811.83	1491.76	1696.58	1674.28	2469.73	2690.59	2658.55
Bacteria	Proteobacteria	Alphaproteobacteria	Rhodobacterales	Unclassified	sf_5	7025	79141	AF382105.1	bacterioplankton clone ZA2526c	0.861	0.889	0.889	0.889	0.838	0.865	0.914	0.889	0.889	0.889	0.865	0.865	0.889	0.889	0.889	0.892	0.865	0.917	0.892	0.917	0.892		2092.38	1953.01	1877.2	2516.04	2387.15	2341.23	2868.07	3085.1	2905.78	3655.92	3111.79	3130.61	2237.65	2291.85	2390.21	2406.76	3062.29	2832.19
Bacteria	Proteobacteria	Alphaproteobacteria	Rhodobacterales	Unclassified	sf_5	7471	60184	AJ347025.1	sponge clone TK03	1	1	1	0.958	1	0.958	1	0.958	0.958	1	1	0.957	1	1	1	0.958	1	0.958	1	0.958	1		2469.28	2149.49	2047.34	1909.52	2011.56	1995.79	3030.99	2715.23	2596.87	3371.61	2893.35	2864.46	2735.53	2745.66	2851.53	3128.26	4107.69	3696.19
Bacteria	Proteobacteria	Alphaproteobacteria	Rhodobacterales	Rhodobacteraceae	sf_1	6894	5853	AJ227808.2	Maricaulis parjimensis str. MCS 25	0.707	0.724	0.825	0.825	0.759	0.786	0.8	0.869	0.847	0.847	0.833	0.695	0.786	0.772	0.831	0.915	0.836	0.883	0.667	0.885	0.869		709.32	770.747	837.286	1262.03	1043.62	1068.13	1284.83	1400.26	1425.44	1576.84	1451.15	1505.16	896.556	944.652	928.274	1540.08	1378.03	1409.85
Bacteria	Proteobacteria	Alphaproteobacteria	Rhodobacterales	Hyphomonadaceae	sf_1	7584	5854	AJ227809.2	Maricaulis indicus str. MCS26	0.689	0.674	0.8	0.818	0.733	0.75	0.848	0.915	0.891	0.867	0.87	0.733	0.795	0.795	0.87	0.957	0.915	0.936	0.717	0.915	0.894		889.43	944.46	1015.07	1437.49	1186.57	1245.71	1510.66	1585.63	1632	1992.66	1876.53	1989.33	1256.86	1254.16	1263.69	1985.23	1925.02	1876.69
Bacteria	Proteobacteria	Alphaproteobacteria	Rhodobacterales	Rhodobacteraceae	sf_1	7084	45671	AF359546.1	Scrippsiella trochoidea NEPCC 15	0.778	0.737	0.947	1	1	1	0.952	0.952	0.952	0.95	1	1	1	1	1	1	1	0.952	0.952	1	1		1131.8	1185.63	1252.11	2085.87	1963.91	1622.96	2535.78	2709.14	2592.22	3177.48	3110.51	3250.9	1560.08	1783.92	1676.15	2636.77	2631.46	2522.35
Bacteria	Proteobacteria	Alphaproteobacteria	Rhodobacterales	Rhodobacteraceae	sf_1	7649	5867	AF082791.1	Hyphomonas johnsonii str. MHS-2	0.611	0.611	0.647	0.947	0.632	0.842	0.611	0.588	0.529	0.529	0.667	0.625	0.588	0.556	0.526	0.55	0.588	0.625	0.5	0.625	0.556		810.493	924.221	1055.21	1107.95	1117.43	924.123	1503.4	1691.8	1856.24	1367.68	1311.91	1208.94	1019.15	1221.88	1072.96	1243.61	1225.97	1352.67
Bacteria	Proteobacteria	Alphaproteobacteria	Consistiales	Unclassified	sf_5	6735	61204	AF510192.1	Candidatus Pelagibacter ubique str. HTCC1002	0.917	0.917	0.917	0.917	0.917	0.917	0.917	0.917	0.917	0.917	0.917	0.917	1	0.917	0.917	1	0.917	0.917	0.917	1	1		2229.13	1825.67	1922.13	2414.51	1984.46	2259.95	1930.06	1891.09	2054.42	2333.33	2502.46	2733.64	2060.77	1745.95	2093.31	2122.53	2343.18	2112.7
Bacteria	Proteobacteria	Unclassified	Unclassified	Unclassified	sf_20	6763	NA			0.895	0.842	0.895	0.947	0.895	0.75	0.9	0.95	0.947	1	0.9	0.944	0.632	0.722	0.778	0.85	0.6	0.65	0.722	0.778	0.737		544.776	570.049	722.589	738.336	579.268	560.128	787.187	851.121	845.774	383.252	486.696	496.206	189.98	307.605	261.194	391.798	325.236	356.623
Bacteria	Proteobacteria	Unclassified	Unclassified	Unclassified	sf_20	6911	NA			0.706	0.944	0.833	0.75	0.75	0.611	0.824	0.882	0.765	0.882	0.889	0.882	0.833	0.889	0.944	0.944	0.944	0.944	0.824	1	1		803.822	1161.18	1093.44	903.995	1102.48	790.717	1422.74	689.251	1165.85	1146	1027.04	1087.14	789.868	807.939	1007.2	1556.7	873.28	1083.38
Bacteria	Proteobacteria	Alphaproteobacteria	Consistiales	SAR11	sf_2	7043	22763	AF353223.1	marine clone Arctic95D-8	0.8	0.867	0.867	0.867	0.867	0.867	0.867	0.867	0.867	0.867	0.867	0.8	0.867	0.867	0.867	0.933	0.867	0.867	0.867	0.933	0.933		1427.53	1330.68	1346.73	1792.85	1504.23	1650.35	1410.65	1420.28	1639.44	2241.9	2262.31	2479.52	1584.42	1390.87	1681.79	1761.34	1974.65	1620.92
Bacteria	Proteobacteria	Alphaproteobacteria	Consistiales	Unclassified	sf_5	7504	60628	AF406547.1	bacterioplankton clone AEGEAN_233	0.818	0.909	0.909	0.909	0.818	0.909	0.909	0.909	0.909	0.818	0.818	0.727	0.909	0.909	0.909	0.909	0.818	0.818	0.7	0.8	0.8		2011.22	1727.86	1823.68	2226.59	2065.75	2169.83	1784.88	1937.21	2074.89	2318.3	2278.91	2514.11	1771.59	1707.97	1986.21	2308.81	2639.9	2333.12
Bacteria	Dictyoglomi	Dictyoglomi	Dictyoglomales	Dictyoglomaceae	sf_9	7579	31458	AF353224.1	marine clone Arctic96B-6	0.818	0.818	0.818	0.818	0.818	0.818	0.857	0.9	0.9	0.773	0.818	0.773	0.864	0.818	0.818	0.864	0.857	0.818	0.818	0.905	0.864		1470.89	1335.74	1350.55	1568.41	1342.59	1467.47	1482.43	1416.79	1589.2	1475.39	1562.28	1693.11	1427.19	1245.61	1397.11	1496.35	1701.15	1458.72
Bacteria	Proteobacteria	Alphaproteobacteria	Consistiales	Caedibacteraceae	sf_3	7010	74136	AJ428412.1	periodontal pocket clone 10B6	1	1	1	1	0.857	0.929	1	1	1	0.929	1	1	1	0.929	1	0.929	0.929	1	0.857	1	0.857		939.46	1124.08	1160.35	1177.42	1205.25	954.162	2363.98	2567.29	2518.71	2130.43	1753.9	1423.96	1259.67	1633.92	1630.12	2571.18	2478.34	2587.85
Bacteria	Proteobacteria	Alphaproteobacteria	Rickettsiales	Unclassified	sf_2	6639	NA			1	1	1	1	1	1	1	1	1	1	1	1	1	1	1	1	1	1	1	1	1		1724.38	2022.16	2020.57	1634.32	1635.03	1801.42	2359.14	2270.53	2258.19	2150.47	2218.88	1811.9	1999	2197.86	2227.67	2551.06	2467.78	2688.71
Bacteria	Proteobacteria	Alphaproteobacteria	Rickettsiales	Rickettsiaceae	sf_1	6809	5954	U11021.1	Rickettsia rickettsii str. Sawtooth	0.952	1	0.952	1	1	0.952	0.952	1	1	0.952	0.952	0.952	1	1	1	1	0.952	1	0.905	0.952	1		2590.46	2396.57	2376.13	2655.87	2459.09	2631.01	2625.3	3084.23	2918.81	3272.67	2978.94	2786.27	2334.04	2238.68	2247.4	2439.99	2685.31	2781.24
Bacteria	Proteobacteria	Alphaproteobacteria	Consistiales	Caedibacteraceae	sf_5	6947	77922	AB089084.2	termite gut homogenate clone Rs-B60 proteobacterium	0.964	0.964	0.964	1	0.964	0.893	0.929	0.964	0.893	0.893	0.821	0.786	0.964	0.964	1	0.964	0.929	0.929	0.893	0.964	0.929		2262.49	2127.56	2118.07	2051.13	2097.51	2146.86	1796.98	1446.38	1733.42	1313.83	1612.1	1835.96	2274.15	2174.12	2175.99	2144.4	2331.56	2344.56
Bacteria	Proteobacteria	Alphaproteobacteria	Rickettsiales	Unclassified	sf_1	7156	78393	AB089097.1	termite gut homogenate clone Rs-M62 proteobacterium	1	1	1	0.975	0.975	0.975	1	1	1	1	0.975	0.95	0.975	0.975	0.975	1	0.975	0.975	1	1	1		3486.56	2996.13	2923.81	3008.57	3290.62	3382.86	3056.8	2447.19	2811.8	2362.13	2384.94	2661.47	3386.89	3114.03	3221.71	3168.49	3829.97	3871.9
Bacteria	Proteobacteria	Alphaproteobacteria	Rickettsiales	Rickettsiaceae	sf_1	7556	5950	U11014.1	Rickettsia bellii str. strains 369-C and G2D42	0.929	1	0.929	1	1	0.929	0.929	1	1	0.929	0.929	0.929	1	1	1	1	0.929	1	0.857	0.929	1		2557.11	2316.46	2352.24	2161.57	2104.05	1936.59	2418.83	3092.93	2783.89	2900.69	2999.38	3102.04	1949.4	1920.64	1752.26	2346.42	2620.9	2645.04
Bacteria	Proteobacteria	Alphaproteobacteria	Rickettsiales	Anaplasmataceae	sf_3	6699	6047	U52514.1	Ehrlichia-like sp.	0.778	0.778	0.769	0.815	0.76	0.643	0.75	0.786	0.724	0.667	0.714	0.704	0.724	0.778	0.821	0.929	0.767	0.893	0.75	0.778	0.75		1483.12	1520.41	1644.94	1099.04	1191.24	1071.66	1184.81	1074.78	1023.49	859.186	826.49	817.987	1197.9	1314.92	1315.37	1376.54	1256.59	1175.92
Bacteria	Proteobacteria	Alphaproteobacteria	Rickettsiales	Anaplasmataceae	sf_3	6890	74038	U03775.1	Anaplasma bovis	0.8	0.8	0.842	0.85	0.833	0.619	0.762	0.81	0.727	0.75	0.8	0.789	0.727	0.8	0.857	1	0.864	1	0.8	0.8	0.8		1434.21	1591.25	1735.74	1064.31	1230.48	977.132	1187.23	1100.89	1056.99	844.156	859.703	709.724	1033.19	1251.31	1206.38	1301.33	1192.18	1144.73
Bacteria	Proteobacteria	Alphaproteobacteria	Rickettsiales	Anaplasmataceae	sf_3	7091	6042	AF156784.1	Anaplasma platys str. Gzh981	0.739	0.739	0.727	0.783	0.714	0.583	0.708	0.75	0.68	0.609	0.667	0.652	0.68	0.739	0.792	0.917	0.769	0.917	0.708	0.739	0.708		1021.73	1261.53	1385.92	684.898	725.954	621.089	808.964	678.808	668.99	420.826	500.748	399.972	762.728	979.78	918.878	1045.09	790.915	766.271
Bacteria	Proteobacteria	Alphaproteobacteria	Rickettsiales	Rickettsiaceae	sf_3	6628	6128	U23709.1	Wolbachia pipientis	0.952	0.952	0.952	0.952	0.95	0.952	0.905	0.905	0.857	0.857	0.952	0.905	0.905	0.952	0.952	1	0.952	0.952	0.905	1	1		1722.16	1988.43	1943.15	1759.89	1763.03	1788.17	1668.74	1629.14	2003.25	1228.66	1346.4	1267.58	1361.68	1657.65	1469.45	2236.22	2637.79	2260.34
Bacteria	Proteobacteria	Alphaproteobacteria	Rickettsiales	Rickettsiaceae	sf_3	6648	6093	AF035160.1	Wolbachia sp	1	1	1	1	1	1	1	1	0.917	0.917	1	0.917	0.833	1	1	1	1	1	1	1	1		1658.79	1847.6	1854.26	1853.41	1730.33	1918.93	1585.67	1329.77	1916.72	1280.01	1327.24	1335.24	1386.01	1530.43	1474.15	2294.82	2785.63	2528.59
Bacteria	Proteobacteria	Alphaproteobacteria	Rickettsiales	Rickettsiaceae	sf_3	6803	41221	AY007547.1	Wolbachia sp. Dlem16SWol	1	1	1	1	1	1	1	1	0.962	0.962	1	0.962	0.923	1	1	1	1	1	1	1	1		1866.69	2027.22	2014.84	1751.88	1866.74	1787.29	2187.35	2341.89	2545.7	1967.61	1866.31	1631.46	1609.68	1944.37	1795.48	2666.5	2982.04	2725.1
Bacteria	Proteobacteria	Deltaproteobacteria	AMD clone group	Unclassified	sf_1	6830	63330	AF523882.1	coal effluent wetland clone RCP124	1	1	1	1	0.909	0.794	1	1	1	0.633	0.706	0.606	0.853	1	0.971	0.824	0.515	0.676	0.758	0.594	0.794		1888.93	1932.77	2036.82	1062.53	1004.38	978.899	1263.05	1403.74	1434.75	1586.86	1374.5	1550.27	959.259	930.411	990.284	1087.94	1257.65	1058.43
Bacteria	Proteobacteria	Alphaproteobacteria	Rickettsiales	Rickettsiaceae	sf_3	6908	6121	M85267.1	Rhinocyllus conicus endosymbiont	1	1	1	1	0.929	0.933	1	1	0.933	0.933	1	0.933	1	1	1	1	1	1	1	1	1		1604.31	1506.08	1601.93	1332.39	1498.62	1172.38	2290.59	2686.51	2575.47	3013.41	2563.78	2142.71	1497.38	1789.62	1804.87	2615.78	2776.12	2766.68
Bacteria	Proteobacteria	Alphaproteobacteria	Rickettsiales	Rickettsiaceae	sf_3	7481	28825	AF179630.1	Wolbachia pipientis	1	1	1	1	1	1	1	1	0.952	0.952	1	0.952	0.905	1	1	1	1	1	1	1	1		1456.44	1710.99	1679.35	1293.2	1518.24	1296.07	1915.54	2115.62	2477.78	2174.27	1948.06	1611.92	1190.42	1654.8	1434.69	2640.27	3059.12	2678.31
Bacteria	Proteobacteria	Alphaproteobacteria	Sphingomonadales	Sphingomonadaceae	sf_1	6897	6162	AJ011505.1	Sphingomonas sp. str. DhA-33	0.866	0.868	0.866	0.864	0.821	0.851	0.866	0.881	0.866	0.836	0.838	0.818	0.887	0.914	0.943	0.915	0.845	0.887	0.871	0.957	0.943		2352.54	1933.61	1922.13	2343.26	2344.17	2401.31	2510.77	2220.92	2420.09	2179.28	2042.59	2090.08	2346.21	2393.44	2303.77	2563.31	2871.16	2886.25
Bacteria	Proteobacteria	Alphaproteobacteria	Sphingomonadales	Sphingomonadaceae	sf_1	7440	39728	AF159257.2	Sphingobium chungbukense str. DJ77	1	1	1	1	1	1	1	0.962	1	1	0.962	1	1	1	1	1	1	1	0.962	1	1		3414.3	2825.79	2660.01	3106.54	3390.59	3432.33	3510.08	2848.38	3183.98	3040.97	2966.17	3103.54	3269.9	3242.2	3144.67	3483.33	4045.39	4088.16
Bacteria	Proteobacteria	Alphaproteobacteria	Sphingomonadales	Sphingomonadaceae	sf_1	7528	6171	D16145.1	Sphingobium yanoikuyae str. GIFU9882	0.944	0.842	0.9	0.95	0.947	0.95	0.95	0.905	0.952	0.947	0.857	0.947	0.952	1	1	1	1	1	0.905	0.952	1		1296.34	1196.6	1093.44	1650.35	1570.56	1577.02	2338.98	2012.93	2202.36	1913.75	1595.5	1517.19	1693.91	2067.79	1804.87	2588.67	2596.61	2746.93
Bacteria	Proteobacteria	Alphaproteobacteria	Sphingomonadales	Sphingomonadaceae	sf_1	7289	32571	AY026948.1	Sphingomonas sp. str. ML1	0.538	0.467	0.571	0.667	0.6	0.467	0.643	0.714	0.615	0.571	0.643	0.5	0.4	0.6	0.6	0.933	0.533	0.6	0.4	0.933	0.867		117.849	121.431	110.873	276.097	307.386	196.133	417.79	484.739	422.422	398.281	410.051	353.358	114.175	201.273	185.091	470.508	305.173	378.457
Bacteria	Proteobacteria	Alphaproteobacteria	Sphingomonadales	Sphingomonadaceae	sf_1	7597	6193	AF177917.1	Sphingomonas sp. str. DhA-95	0.8	0.768	0.8	0.811	0.774	0.792	0.778	0.833	0.815	0.769	0.745	0.788	0.807	0.877	0.912	0.897	0.807	0.828	0.804	0.86	0.86		2103.5	1709.3	1663.1	2202.54	2307.73	2329.74	2321.23	1976.38	2239.58	1824.83	1647.87	1706.65	2168.39	2235.84	2112.11	2478.47	2766.62	2758.37
Bacteria	Proteobacteria	Alphaproteobacteria	Sphingomonadales	Sphingomonadaceae	sf_1	7545	22164	AJ251638.2	Sphingomonas sp. str. SRS2	0.6	0.625	0.733	0.8	0.613	0.742	0.8	0.706	0.848	0.688	0.645	0.576	0.657	0.875	0.906	0.853	0.8	0.8	0.667	0.972	0.944		806.046	795.201	921.397	1180.98	1025.87	1129.97	1896.19	1713.56	1863.68	1829.84	1784.55	1542.75	1120.23	1438.34	1344.49	1849.67	1743.39	1870.45
Bacteria	Proteobacteria	Alphaproteobacteria	Sphingomonadales	Sphingomonadaceae	sf_1	7548	6206	U87784.1	Afipia genosp. 13 str. G8991	0.979	0.957	0.957	0.958	0.979	0.958	0.979	0.939	0.959	1	0.959	1	0.98	0.98	0.98	0.98	0.98	0.98	0.98	1	1		2924	2480.89	2371.35	2763.64	2870.18	3081.59	3540.73	3112.07	3342.16	3594.55	3318.73	3446.37	2972.3	3008.65	2950.18	3353.02	4064.4	4072.57
Bacteria	Proteobacteria	Alphaproteobacteria	Sphingomonadales	Sphingomonadaceae	sf_1	6650	102265	AY563441.1	Sphingomonas phyllosphaerae str. FA1	0.962	0.962	0.962	0.963	1	0.963	0.963	0.963	0.963	1	0.963	1	1	1	1	1	1	1	0.963	1	1		3140.8	2518	2310.18	2882.99	3243.9	3131.95	3569.77	3049.42	3451.02	3162.45	2952.11	2968.21	3111.74	3043.77	2999.98	3373.14	4093.96	4080.89
Bacteria	Proteobacteria	Alphaproteobacteria	Sphingomonadales	Sphingomonadaceae	sf_1	6750	58870	AF423077.1	isolate str. '#33 orange'	0.621	0.807	0.797	0.714	0.778	0.727	0.81	0.776	0.8	0.732	0.729	0.679	0.833	0.902	0.932	0.883	0.787	0.852	0.793	0.85	0.85		1870.03	1610.64	1462.38	1954.94	2120.87	2079.72	2451.89	1999.87	2221.9	2021.47	1797.33	1870.54	1813.7	1897.85	1889.43	2325.43	2469.89	2512.99
Bacteria	Proteobacteria	Alphaproteobacteria	Sphingomonadales	Sphingomonadaceae	sf_1	6821	44864	AB033944.1	Sphingomonas echinoides	0.771	0.865	0.833	0.818	0.765	0.75	0.784	0.676	0.895	0.686	0.737	0.657	0.868	0.921	0.921	0.973	0.811	0.919	0.789	1	1		637.054	697.382	690.092	1144.47	1010.92	982.433	1751.81	1694.41	2031.16	1446.59	1176.5	1115.71	1060.33	1505.75	1269.33	2193.37	1879.61	2095.03
Bacteria	Proteobacteria	Alphaproteobacteria	Sphingomonadales	Sphingomonadaceae	sf_1	7016	77307	AY167834.1	Sphingomonas sp. str. SAFR-027	0.933	0.957	0.956	0.957	0.956	0.957	0.978	0.936	0.957	0.956	0.915	0.956	0.979	0.979	0.979	0.979	0.979	0.979	0.936	1	1		2779.47	2291.16	2161.08	2719.11	2768.34	2829.8	3314.09	2925.84	3198.87	3071.03	2714.51	2825.36	2727.1	2806.42	2677.71	3272.57	3722.26	3818.88
Bacteria	Proteobacteria	Alphaproteobacteria	Sphingomonadales	Sphingomonadaceae	sf_1	7535	6215	D16144.1	Sphingomonas paucimobilis str. GIFU2395	0.909	0.97	0.969	0.969	0.938	0.939	0.969	0.939	0.97	0.939	0.939	0.939	0.97	0.97	0.97	0.97	0.97	0.97	0.939	1	1		2714.98	2291.16	2237.54	2779.67	2885.13	2969.39	3814.95	3183.44	3620.36	3282.69	3138.62	3129.1	2991.95	2981.11	2929.51	3393.25	4080.24	4113.12
Bacteria	Proteobacteria	Alphaproteobacteria	Sphingomonadales	Unclassified	sf_1	6653	108385	AY785128.1	Kaistobacter koreensis str. PB229	0.964	0.931	0.929	0.931	0.964	0.931	0.964	0.931	0.931	1	0.966	1	0.966	0.966	0.966	0.966	0.966	0.966	1	1	1		3439.87	2797.12	2725.96	3285.55	3313.97	3520.68	4053.69	3506.31	3843.67	3768.64	3420.93	3521.56	3414.03	3338.09	3301.57	3721.21	4538.52	4587.23
Bacteria	Proteobacteria	Alphaproteobacteria	Sphingomonadales	Sphingomonadaceae	sf_1	7011	31402	AJ292605.1	PCB-polluted soil clone WD286	0.364	0.7	0.7	0.6	0.6	0.5	0.7	0.8	0.8	0.3	0.273	0.222	0.9	1	1	0.9	0.636	0.8	0.5	0.818	0.9		75.6015	190.579	223.659	199.502	206.481	176.697	154.05	148.816	228.889	30.059	28.1032	27.0658	268.593	368.367	260.255	348.071	184.793	225.618
Bacteria	Proteobacteria	Alphaproteobacteria	Sphingomonadales	Sphingomonadaceae	sf_15	7035	6248	Y09639.1	Sphingomonas asaccharolytica str. IFO 10564-T	1	1	1	1	1	1	1	0.967	1	1	0.967	1	1	1	1	1	1	1	0.967	1	1		3248.64	2797.96	2573.98	3094.96	3287.81	3298.93	3537.5	3102.5	3395.19	3324.02	3091.35	3261.42	3022.84	3226.06	3042.26	3585.65	4003.15	4041.38
Bacteria	Proteobacteria	Alphaproteobacteria	Sphingomonadales	Sphingomonadaceae	sf_1	7038	78108	AB074601.1	pea aphid symbiont clone APe4_19	0.862	0.966	0.966	0.895	0.911	0.895	0.914	0.898	0.967	0.912	0.9	0.911	0.95	0.983	0.967	0.967	0.967	0.967	0.967	1	1		2062.36	1781.82	1634.43	2215.01	2368.46	2271.43	2703.54	2433.27	2668.52	2315.79	1992.77	2028.43	2127.22	2328.88	2172.24	2879.02	2995.76	3066.12
Bacteria	Proteobacteria	Alphaproteobacteria	Sphingomonadales	Sphingomonadaceae	sf_1	7215	50190	AF445712.1	travertine hot spring clone SM2B06	1	1	1	1	1	1	1	0.909	1	1	1	1	1	1	1	1	1	1	1	1	1		1876.7	2160.45	2037.78	1910.41	2316.14	2238.75	2151.86	481.258	921.141	345.678	611.883	645.067	2854.38	2419.07	2967.09	2831.79	2438.22	2527.55
Bacteria	Proteobacteria	Alphaproteobacteria	Sphingomonadales	Sphingomonadaceae	sf_1	7319	58867	AF425996.1	Anabaena circinalis AWQC118C isolate str. UNSW1	0.875	0.958	0.913	0.818	0.818	0.739	0.87	0.864	0.958	0.826	0.875	0.773	0.875	0.958	0.917	0.917	0.917	0.917	0.958	1	0.958		1863.35	1532.22	1516.86	1863.21	1847.12	1885.35	1848.6	1828.43	1846	2144.21	2029.82	2365.25	1726.67	1656.7	1708.1	1995.72	2101.36	2051.36
Bacteria	Proteobacteria	Alphaproteobacteria	Sphingomonadales	Sphingomonadaceae	sf_1	7482	NA			0.849	0.885	0.887	0.906	0.902	0.887	0.906	0.906	0.926	0.904	0.889	0.868	0.907	0.907	0.926	0.943	0.943	0.943	0.907	0.944	0.944		2407.02	2103.95	1984.25	2612.23	2635.67	2709.64	3001.96	2870.14	2991.38	3054.74	2663.42	2593.8	2587.66	2556.73	2535.84	3017.2	3507.9	3542.31
Bacteria	Proteobacteria	Alphaproteobacteria	Sphingomonadales	Sphingomonadaceae	sf_1	7532	6245	AF115500.1	Caulobacter sp. str. WCP2020S	0.583	0.833	0.667	0.833	0.667	0.75	0.833	0.667	0.833	0.667	0.75	0.636	0.833	0.667	0.75	0.667	0.833	0.833	0.667	0.917	0.833		892.765	936.027	878.386	935.167	981.019	904.687	1103.35	1083.48	1152.82	998.208	1043.65	1061.58	893.749	764.267	857.808	893.79	935.582	974.214
Bacteria	Proteobacteria	Deltaproteobacteria	Bdellovibrionales	Unclassified	sf_1	7382	31338	AF355039.1	marine clone Arctic95C-5	1	1	1	0.947	0.947	0.895	0.95	0.95	0.95	0.95	0.95	0.95	0.95	0.95	1	1	0.95	0.95	1	1	1		2006.78	2120.82	1992.86	1307.45	1322.04	1235.99	2375.27	1741.4	2151.19	2597.6	1905.91	1744.24	1074.37	1107.95	1163.16	2118.16	2366.41	2204.2
Bacteria	Proteobacteria	Alphaproteobacteria	Sphingomonadales	Sphingomonadaceae	sf_1	7606	101429	AB159609.1	Sphingomonas sp. str. B9	0.267	0.375	0.4	0.533	0.533	0.353	0.625	0.562	0.562	0.667	0.438	0.412	0.588	0.529	0.625	0.765	0.529	0.706	0.706	0.941	0.882		690.42	512.707	586.865	620.773	750.246	494.75	1016.25	912.91	1033.72	634.996	426.658	371.402	583.978	561.095	614.465	956.758	825.762	931.585
Bacteria	Proteobacteria	Alphaproteobacteria	Sphingomonadales	Sphingomonadaceae	sf_1	6663	105812	AY554010.1	Sphingopyxis flavimaris str. SW-151	0.909	0.909	0.909	1	1	0.909	0.909	1	0.909	1	0.909	1	1	1	1	1	1	1	1	1	1		5714.58	4194.41	3996.22	4363.22	5472.22	5134.8	4660.21	3376.64	4039.99	4034.16	4239.75	4856.8	4714.88	4258.06	4327.56	4118.26	5696.91	5614.47
Bacteria	Proteobacteria	Alphaproteobacteria	Sphingomonadales	Sphingomonadaceae	sf_1	7090	6264	AB024288.1	Blastomonas natatoria str. DSM 3183T	0.736	0.833	0.89	0.92	0.889	0.88	0.865	0.908	0.842	0.803	0.784	0.746	0.88	0.907	0.907	0.961	0.868	0.867	0.784	0.92	0.919		1528.71	1312.97	1272.18	1734.96	1916.26	1766.97	2096.21	1857.15	2037.67	1844.87	1617.21	1550.27	1694.85	1874.11	1737.23	2283.45	2346.35	2425.66
Bacteria	Proteobacteria	Alphaproteobacteria	Sphingomonadales	Sphingomonadaceae	sf_1	7537	84022	AY250869.1	lichen-dominated Antarctic cryptoendolithic community clone FBP255 proteobacterium	0.877	0.982	0.982	0.926	0.906	0.889	0.927	0.93	0.948	0.909	0.862	0.907	0.965	0.982	0.982	0.949	0.983	0.948	0.912	0.983	0.982		2295.84	2027.22	1935.51	2404.71	2611.38	2523.23	2914.85	2688.25	2778.31	2638.93	2361.95	2404.34	2425.76	2506.41	2424.04	2897.38	3172.11	3168.01
Bacteria	Proteobacteria	Alphaproteobacteria	Sphingomonadales	Sphingomonadaceae	sf_1	6633	21583	AF097802.2	activated sludge clone 1958	0.688	0.765	0.812	0.765	0.688	0.647	0.824	0.824	0.824	0.765	0.765	0.706	0.75	0.8	0.75	0.875	0.875	0.875	0.75	0.875	0.933		581.465	720.151	713.031	540.615	650.275	531.857	845.258	697.954	931.375	308.104	341.071	240.585	468.867	745.279	644.53	873.675	695.879	862.964
Bacteria	Proteobacteria	Alphaproteobacteria	Unclassified	Unclassified	sf_6	6987	NA			0.667	1	0.733	0.688	0.688	0.625	0.75	0.875	0.688	0.933	0.933	0.933	0.933	0.933	0.933	0.867	0.667	0.667	0.933	1	1		2280.28	1926.87	1870.51	1982.55	1705.1	1974.58	1962.32	2276.62	2149.33	2873.14	2723.46	2938.14	2429.5	2194.06	2387.39	2144.4	2458.28	2361.19
Bacteria	Proteobacteria	Alphaproteobacteria	Sphingomonadales	Sphingomonadaceae	sf_1	7075	37092	AJ000920.2	Novosphingobium sp. str. K16	0.912	0.912	0.971	0.971	1	0.971	0.943	0.944	0.972	0.912	0.861	0.912	1	1	1	1	1	1	0.944	1	1		2686.08	2199.24	2098.95	2572.15	2689.86	2709.64	2924.53	2620.37	2824.83	2543.74	2281.47	2368.25	2588.6	2751.36	2584.7	3116.9	3363.24	3414.43
Bacteria	Proteobacteria	Alphaproteobacteria	Sphingomonadales	Sphingomonadaceae	sf_1	7100	6278	D16147.1	Novosphingobium capsulatum str. GIFU11526	0.97	0.912	0.912	0.971	0.97	0.943	0.943	0.944	0.944	1	0.917	1	0.972	1	1	1	1	1	0.972	0.972	1		2829.5	2209.36	2114.24	2516.93	2874.85	2676.07	2970.5	2588.17	2769	2752.9	2429.65	2580.27	2714	2851.05	2666.44	3095.91	3466.72	3540.23
Bacteria	Proteobacteria	Alphaproteobacteria	Sphingomonadales	Sphingomonadaceae	sf_1	7110	57342	AY151394.1	Novosphingobium subarcticum LH128	0.775	0.756	0.854	0.875	0.865	0.81	0.85	0.857	0.86	0.842	0.786	0.8	0.884	0.907	0.951	0.907	0.907	0.929	0.86	0.884	0.907		1012.84	948.676	942.425	1526.55	1461.25	1344.66	1908.28	1876.3	1854.38	1738.41	1371.95	1204.43	1352.32	1733.6	1577.5	2246.72	2122.48	2291.53
Bacteria	Proteobacteria	Alphaproteobacteria	Sphingomonadales	Sphingomonadaceae	sf_1	7165	77937	AB076396.1	Sphingomonas sp. str. IW3	0.818	0.786	0.857	0.782	0.788	0.709	0.839	0.948	0.948	0.833	0.828	0.855	0.842	0.897	0.897	0.914	0.879	0.897	0.793	0.931	0.914		1941.18	1565.1	1497.75	1985.23	2094.71	2092.97	2107.5	2016.41	2046.05	1992.66	1790.94	1838.97	1916.65	1990.89	1896.95	2334.17	2533.25	2587.85
Bacteria	Proteobacteria	Alphaproteobacteria	Sphingomonadales	Sphingomonadaceae	sf_1	7183	79611	AF468353.1	Arctic sea ice ARK10016	0.571	0.643	0.667	0.867	0.846	0.667	0.857	0.8	0.8	0.769	0.733	0.615	0.812	0.867	0.938	1	0.812	0.867	0.733	0.867	0.75		189.004	292.614	293.432	730.321	501.721	599.885	1488.88	1241	1561.29	512.255	351.29	207.504	621.413	962.691	749.76	1727.24	1210.13	1552.3
Bacteria	Proteobacteria	Alphaproteobacteria	Sphingomonadales	Sphingomonadaceae	sf_1	7576	6296	AB025013.1	Novosphingobium stygium str. IFO 16085	0.75	0.769	0.86	0.898	0.915	0.827	0.857	0.846	0.852	0.796	0.755	0.78	0.887	0.887	0.94	0.887	0.887	0.904	0.833	0.907	0.907		2107.95	1701.71	1740.52	2257.76	2370.33	2202.52	2505.13	2217.44	2292.62	2324.56	2033.65	2199.84	2170.27	2288.05	2298.14	2588.67	2772.96	2867.54
Bacteria	Proteobacteria	Alphaproteobacteria	Sphingomonadales	Sphingomonadaceae	sf_1	7285	66835	AF367204.1	Sphingopyxis chilensis str. S37	0.884	0.953	0.953	0.905	0.9	0.881	0.884	0.932	0.933	0.927	0.844	0.95	1	1	1	1	1	1	0.978	1	1		2380.34	1969.03	1868.6	2304.07	2428.26	2468.45	2777.74	2485.48	2662.93	2552.51	2213.77	2459.98	2478.16	2609.9	2450.34	3081.91	3250.25	3371.8
Bacteria	Proteobacteria	Alphaproteobacteria	Sphingomonadales	Sphingomonadaceae	sf_1	7404	60514	AF410927.1	Sphingomonas sp. str. B18	0.143	0.154	0.308	0.333	0.333	0.154	0.385	0.538	0.357	0.188	0.188	0.2	0.357	0.429	0.429	0.917	0.714	0.538	0.312	0.333	0.312		237.922	305.263	301.079	384.754	396.145	357.811	453.278	498.663	441.031	230.452	163.51	254.117	330.359	398.748	358.908	732.873	941.918	620.71
Bacteria	Proteobacteria	Alphaproteobacteria	Sphingomonadales	Sphingomonadaceae	sf_1	7445	45857	AJ416410.1	Sphingopyxis witflariensis str. W-50	0.808	0.96	0.96	0.875	0.875	0.875	0.84	0.885	0.926	0.84	0.778	0.875	1	1	1	1	1	1	0.963	1	1		1415.3	1426.81	1283.65	1849.85	1554.68	1856.2	2226.87	2279.23	2276.8	2099.12	1697.69	1626.95	1811.83	2141.85	1958.02	2761.83	2659.97	2782.28
Bacteria	Proteobacteria	Alphaproteobacteria	Sphingomonadales	Sphingomonadaceae	sf_1	6690	37650	AY048657.1	Porphyrobacter tepidarius str. OK5APO	0.962	0.98	0.98	0.962	0.941	0.923	0.981	0.944	0.963	0.961	0.926	0.941	0.981	1	1	0.964	0.981	0.963	0.943	0.981	1		2405.91	2054.2	2082.7	2318.32	2608.58	2543.55	3272.96	2918	3130.02	3151.18	2842.26	2966.71	2705.58	2816.87	2720.93	3081.91	3675.8	3670.2
Bacteria	Proteobacteria	Alphaproteobacteria	Sphingomonadales	Sphingomonadaceae	sf_15	6700	6344	AB033328.1	Porphyrobacter tepidarius str. DSM 10594	0.952	1	1	0.952	0.857	0.857	1	0.955	0.955	0.952	0.952	0.905	0.95	1	1	0.909	0.952	0.905	0.9	0.952	1		837.176	1043.12	1059.03	1500.72	1463.12	1377.35	2201.87	2131.28	2229.35	1859.9	1523.96	1165.33	1489.89	1787.72	1635.75	2079.68	2248.14	2129.34
Bacteria	Proteobacteria	Alphaproteobacteria	Sphingomonadales	Sphingomonadaceae	sf_1	6749	79915	AF468357.1	Arctic sea ice ARK10031	0.868	0.87	0.926	0.891	0.887	0.818	0.909	0.929	0.929	0.943	0.911	0.943	0.911	0.964	0.964	0.964	0.964	0.964	0.911	0.946	0.964		2151.31	1762.43	1716.63	2017.29	2262.88	2222.84	2472.87	2274.88	2410.78	2397.2	2194.61	2278.03	2196.47	2279.51	2186.33	2582.55	2889.11	2912.24
Bacteria	Proteobacteria	Alphaproteobacteria	Sphingomonadales	Sphingomonadaceae	sf_1	7036	53381	AY026916.1	Lutibacterium anuloederans str. LC8	0.955	0.909	0.909	0.957	1	0.913	0.913	0.917	0.917	1	0.875	1	1	1	1	1	1	1	0.958	1	1		3056.3	2512.94	2327.39	2736.92	3219.61	3022.4	3087.45	2612.54	2858.33	3071.03	2622.54	2840.4	2981.66	3046.62	2895.69	3349.53	3783.51	3840.71
Bacteria	Proteobacteria	Alphaproteobacteria	Unclassified	Unclassified	sf_6	7572	NA			0.97	0.939	0.97	0.886	0.882	0.857	0.909	0.882	0.882	0.912	0.886	0.882	0.909	0.882	0.909	0.912	0.857	0.882	0.912	0.943	0.886		2494.85	2270.92	2260.48	2506.25	2529.16	2425.16	2557.55	2456.76	2557.79	3017.17	2863.97	2977.23	2762.67	2608	2673.96	2751.33	2859.54	3016.22
Bacteria	Proteobacteria	Betaproteobacteria	Neisseriales	Neisseriaceae	sf_1	7945	66305	AB074518.1	Aquaspirillum serpens str. IAM 13944	0.9	0.9	0.9	0.947	0.895	0.9	0.722	0.778	0.778	0.75	0.706	0.706	1	0.95	0.95	0.9	0.842	0.842	0.85	0.9	0.95		2713.87	2248.99	2227.98	1883.69	2271.29	2034.66	1738.91	1466.4	1666.43	2191.8	1816.49	1810.4	2666.27	2463.69	2534.9	2120.78	2269.26	2344.56
Bacteria	Proteobacteria	Betaproteobacteria	Burkholderiales	Unclassified	sf_1	8035	NA			0.966	1	0.966	1	1	1	0.929	1	0.964	0.929	0.964	0.929	1	0.966	1	1	0.966	0.966	0.931	0.966	0.966		3096.33	2407.53	2454.51	2026.19	2119.93	2194.57	2011.52	2060.79	2046.05	1660.76	1573.78	1846.49	2726.17	2598.51	2642.95	2551.06	3126.7	3100.43
Bacteria	Proteobacteria	Betaproteobacteria	Neisseriales	Neisseriaceae	sf_1	8041	64884	AB076000.1	Aquaspirillum putridiconchylium str. IAM 14964	0.938	0.969	0.969	0.935	0.806	0.781	0.833	0.862	0.733	0.643	0.633	0.621	0.839	0.844	0.938	0.844	0.742	0.742	0.875	0.906	0.938		2254.7	1974.93	1899.19	1873.9	1969.51	1970.17	1775.2	1733.57	1610.6	1826.08	1664.48	1882.57	1953.14	1778.23	1802.99	1502.48	1689.54	1852.77
Bacteria	Proteobacteria	Betaproteobacteria	Neisseriales	Neisseriaceae	sf_1	7703	NA			0.979	1	1	1	0.936	0.936	0.804	0.804	0.787	0.833	0.761	0.745	0.938	0.958	0.979	0.957	0.957	0.936	0.75	0.896	0.917		3042.96	2412.59	2388.56	2611.34	2617.92	2805.94	1293.7	1195.75	1495.23	1774.73	1734.73	1691.61	2915.21	2657.37	2829.92	2556.31	2634.62	2968.39
Bacteria	Proteobacteria	Betaproteobacteria	Neisseriales	Neisseriaceae	sf_1	7889	77630	AB089102.1	termite gut homogenate clone Rs-D51 proteobacterium	0.848	0.879	0.909	0.906	0.875	0.818	0.467	0.433	0.406	0.37	0.393	0.323	0.879	0.939	0.939	0.812	0.656	0.75	0.515	0.697	0.697		1558.73	1251.41	1369.67	1283.41	1284.67	1226.27	466.183	462.982	586.18	1207.37	1093.47	1017.97	1585.35	1541.82	1601.93	1423.77	1297.78	1424.41
Bacteria	Proteobacteria	Betaproteobacteria	Neisseriales	Neisseriaceae	sf_1	7701	6375	L06174.1	Vitreoscilla stercoraria	0.7	0.8	1	0.667	0.556	0.273	0.429	0.5	0.429	0.333	0.333	0.222	0.5	0.9	0.8	0.667	0.4	0.4	0.2	0.7	0.4		399.132	375.254	433.936	132.705	157.897	85.6979	54.845	77.4538	74.4356	30.059	26.8258	28.5694	182.493	310.454	404.945	329.705	148.891	152.838
Bacteria	Proteobacteria	Betaproteobacteria	Neisseriales	Neisseriaceae	sf_1	7675	75888	AY157705.1	Neisseria sp. str. CCUG 46910	0.869	0.885	0.869	0.898	0.898	0.883	0.847	0.914	0.914	0.911	0.895	0.909	0.915	0.931	0.915	0.883	0.867	0.898	0.855	0.885	0.885		2525.98	2144.43	2109.46	2189.18	2315.2	2360.67	1319.51	1254.05	1538.96	1559.31	1580.17	1623.95	2582.98	2467.49	2469.13	2310.56	2355.85	2639.84
Bacteria	Proteobacteria	Betaproteobacteria	Methylophilales	Methylophilaceae	sf_1	7892	108436	AB193725.1	Methylophilus leisingeri str. DSM 6813	0.875	0.875	0.875	0.875	0.875	0.875	0.87	0.87	0.783	0.917	0.957	0.875	0.833	0.875	0.917	0.87	0.864	0.87	0.88	0.88	0.88		2378.11	2106.48	2130.49	1710.02	1567.76	1645.93	1778.43	1301.05	1376.13	2700.3	2630.2	2357.73	2188.98	2241.53	2084.86	1805.07	2210.13	2085.67
Bacteria	Proteobacteria	Betaproteobacteria	Methylophilales	Methylophilaceae	sf_1	8050	50624	AJ318156.1	Waste-gas biofilter clone BIki2	0.5	1	1	0.9	0.667	0.636	1	0.889	1	0.667	0.556	0.625	0.8	0.889	0.8	1	0.667	0.8	0.5	0.5	0.5		449.162	693.166	775.158	522.803	535.356	376.364	632.331	449.058	729.469	185.364	153.29	183.446	416.459	741.481	504.538	758.235	648.36	530.255
Bacteria	Proteobacteria	Betaproteobacteria	Nitrosomonadales	Nitrosomonadaceae	sf_1	7682	40900	AF363291.1	Nitrosovibrio sp. str. RY6A	0.941	0.971	0.941	0.941	0.912	0.912	0.971	0.971	0.941	0.97	0.943	0.912	0.886	0.857	0.943	0.943	0.886	0.914	0.943	0.971	0.971		3970.19	3072.87	3121.66	2851.81	2935.58	3147.85	2543.03	2386.27	2328.9	2578.81	2580.39	3246.39	3490.77	3223.21	3262.11	3084.54	4263.97	4256.6
Bacteria	Proteobacteria	Betaproteobacteria	Rhodocyclales	Rhodocyclaceae	sf_1	7715	19603	AF204250.1	P+ sludge clone SBR1021	0.875	0.938	0.938	0.933	0.933	0.867	0.933	0.812	0.812	0.625	0.75	0.75	0.938	0.938	1	0.938	0.938	0.938	0.938	1	1		2802.81	2148.65	2176.37	1754.55	1871.41	1761.67	1142.07	1033.01	1154.68	926.818	845.651	986.396	2844.09	2591.86	2499.2	2159.26	2414.98	2236.43
Bacteria	Proteobacteria	Betaproteobacteria	Unclassified	Unclassified	sf_3	7765	NA			0.893	0.966	0.929	0.964	0.857	0.929	1	1	0.964	0.964	1	0.931	0.931	0.862	0.966	1	0.931	1	0.793	0.897	0.897		3863.46	3026.49	2953.44	2775.22	2855.23	3199.98	2388.98	2207.87	2080.47	2087.85	2156.28	2673.5	3536.62	3120.68	3190.71	3110.77	4246.02	4404.24
Bacteria	Proteobacteria	Betaproteobacteria	Nitrosomonadales	Nitrosomonadaceae	sf_1	7789	NA			1	1	1	1	1	1	1	1	1	1	1	1	1	0.957	1	1	1	1	1	1	1		4554.99	3358.74	3222.02	3540.27	3655	3998.64	3483.47	3779.57	3730.15	3925.2	3558.89	4126.02	4155.23	3553.6	3659.54	3473.71	4795.12	4463.5
Bacteria	Proteobacteria	Betaproteobacteria	Nitrosomonadales	Nitrosomonadaceae	sf_1	7796	6535	AF080256.1	Nitrosospira sp. str. TYM9	0.944	0.973	0.944	0.944	0.917	0.917	0.972	0.972	0.944	0.971	0.946	0.917	0.892	0.865	0.946	0.946	0.892	0.919	0.946	0.973	0.973		3907.93	3088.05	3092.99	2860.72	2907.55	3112.51	2478.51	2280.1	2241.44	2551.26	2490.97	3071.96	3525.39	3279.23	3305.33	3105.53	4061.23	4087.12
Bacteria	Proteobacteria	Betaproteobacteria	Rhodocyclales	Rhodocyclaceae	sf_1	7800	36578	AY013692.1	sample taken upstream landfill clone BVC77 landfill	1	0.938	0.938	1	0.938	1	1	1	1	0.933	1	1	1	0.938	1	1	1	1	1	1	1		4570.56	3684.24	3720	3283.77	3327.06	3518.91	2268	2131.28	2384.73	3314	3464.36	3553.13	4553.91	4011.21	3870.94	3399.38	3798.29	4096.48
Bacteria	Proteobacteria	Betaproteobacteria	Nitrosomonadales	Nitrosomonadaceae	sf_1	7805	70700	AY123800.1	Nitrosospira briensis str. Nsp10	1	1	0.933	1	0.933	0.867	1	0.933	0.933	1	0.933	0.867	0.933	0.867	1	0.933	0.867	0.867	1	1	1		4171.42	3003.72	3126.44	2940.88	3046.76	3230.9	2926.14	2850.12	3041.62	3682.22	3437.53	4082.42	3506.68	3379.86	3267.75	3082.79	4370.63	3893.74
Bacteria	Proteobacteria	Betaproteobacteria	MND1 clone group	Unclassified	sf_1	7808	85647	AY221081.1	Mammoth cave clone CCU25	0.95	1	0.95	0.975	0.95	1	0.95	1	0.95	0.875	0.974	0.875	0.975	0.925	0.95	0.95	0.975	0.975	0.925	0.95	0.925		4179.21	3294.65	3150.34	3306.93	3412.08	3612.56	2992.28	3132.96	3133.74	2970.83	2943.17	3381.72	3972.74	3546.01	3542.1	3198.23	4174.22	3992.51
[truncated: 1,229 more rows]
[truncated: 3 more columns]
